# Supplementary material for: Comparative Genome Analysis of Filamentous Fungi Reveals Gene Family Expansions Associated with Fungal Pathogenesis
Source: PLoS One. 2008 Jun 4;3(6):e2300. doi: 10.1371/journal.pone.0002300 (PMC2409186; doi:10.1371/journal.pone.0002300)
Supplement: Table S1 — (0.08 MB XLS) [file pone.0002300.s001.xls]

## Sheet: S1
	Table S1: MCL clusters containing proteins from all 36 species in e-Fungi (number of proteins from each species shown)
cluster ID	Annotation	Afumigatus	Anidulans	Aniger	Aoryzae	Aterreus	Bcinerea	Cglobosum	Cimmitis	Gzeae	Mgrisea	Ncrassa	Pchrysosporium	Pramorum	Psojae	Roryzae	Ssclerotiorum	Snodorum	Treesei	Umaydis	Calbicans	Cglabrata	Clusitaniae	Dhansenii	Ecuniculi	Egossypii	Klactis	Kwalti	Sbayanus	Scastellii	Scerevisiae	Skluyveri	Skudriavzevii	Smikatae	Sparadoxus	Spombe	Ylipolytica
MCL1	Similar to YJP1_SCHPO Hypothetical threonine-rich protein C1742.01 in chromosome III precursor (Q9P6S0) (1e-98)	15	23	21	26	22	34	20	8	43	35	24	23	116	107	23	40	35	21	26	108	39	50	25	1	17	30	83	68	21	37	11	11	53	51	18	67
MCL11	Similar to KPC1_TRIRE Protein kinase C-like (Q99014) (0)	12	10	10	10	11	11	10	10	11	11	9	24	53	44	55	8	10	12	11	23	13	10	11	3	10	10	9	28	12	14	5	9	26	14	13	11
MCL14	Similar to YB95_YEAST Hypothetical 131.1 kDa helicase in ALG7-ENP1 intergenic region (P38144) (0)	15	15	13	15	15	15	15	14	12	13	12	12	18	17	18	15	17	14	11	25	13	17	13	6	13	13	14	31	13	13	2	4	17	16	14	13
MCL15	Similar to RCO1_NEUCR Transcriptional repressor rco-1 (P78706) (0)	15	20	25	27	14	20	27	10	24	11	11	27	17	16	35	23	11	29	11	14	7	6	7	3	7	6	7	12	8	7	3	4	11	7	13	12
MCL22	Similar to RAB7_NEUCR Probable Ras-related protein Rab7 (Q9C2L8) (1e-115)	10	10	10	10	10	11	9	10	10	10	11	13	27	27	32	11	10	10	12	18	9	9	9	5	8	7	8	18	8	10	7	8	18	10	8	11
MCL23	Similar to UBC2_NEUCR Ubiquitin-conjugating enzyme E2-17 kDa (Ubiquitin-protein ligase 2) (Ubiquitin carrier protein) (P52493) (5e-85)	12	11	13	13	11	11	12	12	11	11	12	13	12	15	16	12	13	11	10	16	9	8	9	8	9	9	9	18	6	11	6	5	14	10	12	9
MCL24	Similar to BIMC_EMENI Kinesin-like protein bimC (P17120) (0)	9	9	9	9	9	10	9	9	9	9	9	10	52	49	32	10	12	10	10	12	5	6	6	6	6	5	5	13	5	6	4	2	9	6	9	8
MCL26	Similar to GR78_NEUCR 78 kDa glucose-regulated protein homolog precursor (GRP 78) (Immunoglobulin heavy chain binding protein homolog) (BiP) (P78695) (0)	7	8	7	7	6	7	7	7	7	8	7	7	32	21	18	7	9	7	7	17	11	9	8	3	9	9	9	34	12	14	6	9	23	15	8	11
MCL30	Similar to P2A1_NEUCR Serine/threonine protein phosphatase PP2A catalytic subunit (P48580) (0)	8	8	9	8	7	8	8	8	8	8	8	8	15	17	22	8	8	8	8	20	10	9	8	5	9	9	9	28	10	12	7	8	22	13	10	10
MCL31	Similar to YAK2_SCHPO Putative ATP-dependent RNA helicase C1F7.02c (Q09916) (0)	9	10	10	10	10	10	8	9	10	10	9	11	14	13	11	10	10	8	11	20	10	10	9	4	10	10	10	19	9	10	9	8	17	11	10	10
MCL32	Similar to KIN1_SCHPO Protein kinase kin1 (P22987) (1e-165)	7	7	9	8	7	9	8	8	7	8	8	12	24	22	33	8	8	8	8	11	9	8	8	5	7	7	9	23	10	10	2	4	15	10	13	4
MCL33	Similar to PMD1_SCHPO Leptomycin B resistance protein pmd1 (P36619) (0)	14	11	10	19	12	13	12	14	15	22	9	10	25	27	9	12	15	19	8	9	4	4	4	6	4	4	4	8	3	4	2	1	3	5	6	6
MCL36	Similar to XYL1_TRIRE NAD(P)H-dependent D-xylose reductase (XR) (Q876L8) (1e-134)	13	17	14	16	14	14	7	8	11	9	7	20	5	7	8	11	11	7	7	15	5	8	10	1	3	7	9	10	6	6	7	6	13	6	6	13
MCL39	Similar to TCPB_SCHPO Probable T-complex protein 1, beta subunit (TCP-1-beta) (CCT-beta) (Q10147) (0)	8	8	8	7	8	8	8	8	8	8	8	8	11	10	14	8	8	8	8	16	8	8	8	8	8	8	8	16	7	8	5	4	13	8	8	8
MCL40	Similar to PR43_SCHPO Probable pre-mRNA splicing factor RNA helicase prp43 (O42945) (0)	9	9	4	10	9	10	9	10	10	10	9	11	13	12	11	10	9	11	9	14	7	7	6	4	7	7	7	14	5	7	2	4	11	7	9	8
MCL41	Similar to DBP2_YARLI Probable ATP-dependent RNA helicase DBP2 (Q6C4D4) (0)	8	8	7	8	8	8	8	8	8	8	8	9	13	13	15	8	10	9	9	15	7	7	7	4	6	6	9	16	8	7	3	5	12	8	6	7
MCL42	Similar to PEX6_GLOLA Peroxisomal biogenesis factor 6 (Peroxin-6) (ClaPEX6) (Q9C1E9) (0)	8	7	8	8	8	10	8	8	8	10	8	12	13	13	13	7	8	9	7	14	7	7	7	3	7	7	7	16	7	7	5	4	11	8	8	7
MCL46	Similar to MAPK_FUSSO Mitogen-activated protein kinase (FsMAPK) (Q00859) (0)	5	6	6	5	5	4	4	4	4	4	4	7	21	18	17	4	4	5	6	13	7	7	6	1	7	7	7	20	9	10	7	11	17	10	6	5
MCL47	Similar to CDC2_AJECA Cell division control protein 2 (Cyclin-dependent protein kinase) (P54119) (1e-151)	8	9	10	9	8	7	7	9	8	7	7	8	14	15	12	8	8	8	6	13	6	6	6	6	6	6	6	11	5	6	3	3	11	6	8	7
MCL48	Similar to TPR_HUMAN Nucleoprotein TPR (P12270) (1e-138)	4	4	3	4	4	6	7	5	6	8	10	12	34	32	14	5	10	4	9	14	5	7	8	1	5	4	5	12	5	5	1	1	8	7	6	6
MCL49	Similar to PPID_NEUCR 41 kDa peptidyl-prolyl cis-trans isomerase (PPIase) (Rotamase) (Cyclophilin-41) (CYP-41) (Q9P3X9) (0)	8	8	6	9	7	7	7	7	7	7	7	13	19	14	14	7	9	7	6	9	5	7	8	2	6	6	5	12	6	6	5	5	9	6	6	8
MCL50	Similar to ARF_NEUCR ADP-ribosylation factor (Q7RVM2) (1e-103)	7	6	7	8	8	7	7	7	7	7	6	8	12	14	11	7	7	7	7	14	6	7	7	4	7	6	6	15	6	7	5	7	14	7	4	6
MCL51	Similar to PSA2_NEUCR Probable proteasome subunit alpha type 2 (Q8X077) (1e-130)	7	7	6	7	7	7	7	7	7	7	7	7	7	8	13	7	7	7	7	10	7	6	7	6	7	7	6	15	7	7	4	6	15	8	7	7
MCL60	Similar to MCM2_SCHPO DNA replication licensing factor mcm2 (Minichromosome maintenance protein 2) (Cell division control protein 19) (P40377) (0)	6	6	5	6	6	6	6	6	6	6	6	6	9	8	7	6	6	6	6	12	6	6	6	8	6	6	6	17	6	6	3	2	7	7	7	6
MCL65	Similar to PRS6_ASPNG 26S protease regulatory subunit 6B homolog (P78578) (0)	6	6	6	6	6	6	6	6	6	6	6	6	6	6	11	6	6	6	6	12	6	6	6	7	6	6	6	13	6	6	3	3	9	6	6	6
MCL66	Similar to RHOA_EMENI RhoA protein (Rho1 protein homolog) (Q9C3Y4) (1e-100)	6	6	6	7	6	6	6	6	6	7	6	5	2	1	15	6	7	6	6	10	7	6	6	3	7	6	6	12	7	6	5	5	11	6	6	7
MCL67	Similar to MAS5_YEAST Mitochondrial protein import protein MAS5 (Protein YDJ1) (P25491) (1e-104)	5	5	4	5	5	5	5	5	5	5	5	6	14	11	11	5	5	5	5	11	7	6	6	1	7	7	6	14	7	7	3	5	11	7	5	5
MCL78	Similar to ST13_SCHPO Putative ATP-dependent RNA helicase ste13 (Q09181) (0)	5	5	3	5	5	5	5	5	5	5	5	6	7	6	11	5	5	5	5	10	5	5	6	3	5	5	8	11	4	6	4	6	10	6	5	6
MCL85	Similar to ARP3_NEUCR Actin-like protein 3 (P78712) (0)	6	6	6	7	6	5	6	6	5	7	5	6	9	9	11	6	6	5	5	9	4	5	3	1	4	4	4	7	3	4	3	3	8	4	6	7
MCL90	Similar to TBB_EPITY TUBULIN BETA CHAIN (P17938) (0)	5	7	4	6	5	5	4	4	5	4	4	5	30	11	11	4	5	6	4	5	3	3	3	3	3	3	3	7	4	4	3	3	9	5	4	4
MCL111	Similar to MSH6_SCHPO DNA mismatch repair protein msh6 (O74502) (0)	5	3	4	5	5	5	5	5	5	5	5	5	4	3	4	4	5	5	5	10	5	4	3	2	3	5	3	10	5	5	2	2	7	6	3	3
MCL116	Similar to RPA1_YEAST DNA-directed RNA polymerase I 190 kDa polypeptide (A190) (P10964) (0)	4	3	3	4	4	4	4	4	4	4	5	4	6	6	6	4	6	4	4	7	4	5	4	3	4	4	4	10	2	4	2	1	9	4	4	4
MCL122	Similar to TPSA_ASPNG Alpha,alpha-trehalose-phosphate synthase [UDP-forming] 1 (Trehalose-6-phosphate synthase) (UDP-glucose-glucosephosphate glucosyltransferase) (Q00075) (0)	7	4	6	6	6	3	3	3	3	3	3	3	8	7	9	3	3	4	3	6	4	3	3	1	3	3	3	10	3	4	1	2	8	4	5	3
MCL126	Similar to CEF1_MAGGR Pre-mRNA splicing factor CEF1 (Q52G60) (0)	4	4	3	4	4	4	4	4	4	3	4	4	2	2	6	4	4	4	4	8	4	4	4	3	4	4	4	8	4	4	2	3	8	4	3	4
MCL127	Similar to UBIQ_KLULA Ubiquitin (Q9Y848) (7e-37)	4	4	3	3	4	4	4	3	4	4	5	4	10	5	13	4	4	5	4	4	3	3	4	2	3	4	2	6	2	5	1	1	4	2	6	3
MCL129	Similar to THIA_CANTR Acetyl-CoA acetyltransferase IA (Peroxisomal acetoacetyl-CoA thiolase) (Thiolase IA) (Q12598) (1e-134)	6	7	6	6	7	5	5	5	5	5	6	4	7	4	6	5	6	5	5	6	2	2	4	1	2	2	2	4	2	2	1	1	3	2	1	3
MCL139	Similar to EF1A_ASPOR Elongation factor 1-alpha (EF-1-alpha) (Q9Y713) (0)	3	3	4	4	3	3	3	3	3	3	3	3	6	5	7	3	3	3	3	9	4	4	4	2	3	3	3	7	5	4	1	1	7	5	5	3
MCL149	Similar to SYJ1_SCHPO Synaptojanin homolog 1 (Inositol-1,4,5-trisphosphate 5-phosphatase 1) (O43001) (0)	3	3	3	2	3	3	3	3	3	3	3	4	3	4	5	4	3	3	4	5	4	3	3	2	3	3	3	9	5	4	3	2	7	5	4	4
MCL151	Similar to EF2_NEUCR Elongation factor 2 (EF-2) (Colonial temperature-sensitive 3) (Q96X45) (0)	3	4	3	3	3	3	3	3	3	3	3	5	5	4	7	3	4	3	3	6	3	3	3	2	3	3	3	7	4	4	1	1	8	4	4	4
MCL152	Similar to HHP1_SCHPO Casein kinase I homolog hhp1 (P40235) (1e-157)	2	2	3	3	2	1	4	3	2	2	2	5	3	3	18	2	2	4	2	5	4	3	3	2	3	3	3	9	5	4	2	2	6	4	5	2
MCL167	Similar to LCF1_SCHPO Long-chain-fatty-acid--CoA ligase 1 (Long-chain acyl-CoA synthetase 1) (Fatty acid activator 1) (O60135) (0)	2	2	2	2	2	3	3	2	3	3	3	2	8	10	9	3	2	2	2	7	3	2	6	2	2	2	2	6	3	4	2	3	7	4	2	1
MCL181	Similar to CALM_COLTR Calmodulin (CaM) (P61860) (2e-80)	2	2	2	2	2	4	3	2	2	3	3	4	8	7	7	3	2	2	3	4	3	1	3	1	3	3	3	6	3	3	3	2	5	3	4	3
MCL188	Similar to RFC4_SCHPO Probable activator 1 subunit 4 (Replication factor C subunit 4) (Replication factor C4) (O94449) (1e-137)	4	3	2	3	3	3	3	3	3	3	3	3	3	3	3	3	3	3	3	4	3	3	3	3	3	3	3	6	3	3	3	3	4	3	4	3
MCL197	Similar to H3_TRIRE Histone H3 (P61835) (1e-70)	2	2	2	3	2	2	2	1	2	3	2	2	7	3	7	2	2	2	3	7	4	3	4	2	3	3	3	5	4	3	2	1	6	3	5	2
MCL221	Similar to RPD3_YEAST Histone deacetylase RPD3 (Transcriptional regulatory protein RPD3) (P32561) (1e-176)	2	2	2	2	2	2	2	2	2	2	2	4	5	3	3	2	2	2	4	9	3	3	3	2	3	3	3	6	3	3	2	3	4	3	2	3
MCL236	Similar to RNT1_NEUCR Regulator of nonsense transcripts 1 homolog (Q9HEH1) (0)	2	2	1	2	2	2	2	3	3	2	3	6	2	1	2	2	4	3	2	6	3	3	3	2	3	2	4	7	3	3	2	1	4	4	2	2
MCL240	Similar to NB35_YEAST NBP35 protein (P52920) (1e-129)	3	3	2	3	3	3	3	3	3	3	3	3	2	2	3	3	3	3	3	7	2	3	3	2	2	2	2	4	2	2	2	2	3	2	2	3
MCL241	Similar to APE2_YEAST Aminopeptidase II (YscII) (P32454) (0)	2	2	2	2	2	2	4	2	2	2	2	2	2	4	2	2	2	2	1	4	3	5	4	3	3	3	3	6	3	3	3	1	6	4	1	3
MCL257	Similar to H4_NEUCR Histone H4 (P04914) (2e-40)	2	2	2	2	2	3	2	3	3	3	2	1	6	3	3	3	3	3	1	4	3	2	2	1	2	2	2	3	3	2	2	2	4	2	4	4
MCL266	Similar to ACSA_NEUCR Acetyl-coenzyme A synthetase (Acetate--CoA ligase) (Acyl-activating enzyme) (P16929) (0)	3	2	2	2	3	4	2	3	3	3	2	4	5	5	5	2	2	2	2	4	2	2	2	1	2	2	1	4	2	2	2	2	2	2	1	1
MCL274	Similar to G3P_NEUCR Glyceraldehyde 3-phosphate-dehydrogenase (GAPDH) (Clock-controlled protein 7) (P54118) (0)	3	2	2	3	2	2	1	1	1	1	1	1	8	5	4	1	1	1	1	2	2	3	1	1	1	3	3	8	3	3	2	3	6	4	2	1
MCL282	Similar to DNM1_YEAST Dynamin-related protein DNM1 (P54861) (0)	2	3	2	2	3	3	2	2	2	2	2	6	2	4	5	2	2	2	1	3	2	2	2	2	2	2	2	4	2	2	1	2	3	2	3	3
MCL288	Similar to YA32_SCHPO Hypothetical protein C18B11.02c in chromosome I (Q09709) (1e-103)	3	2	3	2	2	1	3	2	3	2	1	2	3	3	2	2	2	2	1	4	3	2	2	1	2	2	2	8	3	3	1	2	4	3	2	2
MCL295	Similar to SLP1_SCHPO WD-repeat containing protein slp1 (P78972) (1e-140)	2	2	2	2	2	2	2	2	2	2	2	5	2	2	2	2	2	2	2	4	3	2	3	2	2	2	2	4	2	2	2	2	2	3	5	3
MCL299	Similar to GRX3_YEAST Monothiol glutaredoxin 3 (Q03835) (9e-51)	2	2	2	2	1	1	2	2	3	2	2	2	3	4	2	2	2	2	2	4	3	1	1	1	2	2	2	6	4	3	2	3	5	3	2	2
MCL308	Similar to TPR1_SCHPO Tetratricopeptide repeat protein 1 (O42668) (1e-126)	2	2	1	2	1	3	2	2	2	2	2	2	4	4	3	2	3	2	2	3	2	2	2	1	2	2	2	5	3	3	2	3	3	3	2	2
MCL310	Similar to YDVG_SCHPO Putative helicase C6F12.16c (O14232) (0)	2	2	2	2	2	2	2	2	2	3	2	2	4	3	2	2	2	2	2	4	2	3	2	2	2	3	2	4	2	2	2	1	3	2	3	3
MCL311	Similar to SPB1_MAGGR AdoMet-dependent rRNA methyltransferase SPB1 (2'-O-ribose RNA methyltransferase) (S-adenosyl-L-methionine-dependent methyltransferase) (Q52C47) (0)	2	2	2	2	2	2	2	2	2	2	2	2	4	4	4	3	2	3	2	4	2	2	2	2	2	2	2	4	2	2	2	2	2	2	2	2
MCL315	Similar to HS78_CANAL Heat shock protein 78, mitochondrial precursor (Q96UX5) (0)	2	2	2	2	2	2	2	2	1	2	2	3	4	2	3	2	2	3	1	7	2	3	2	1	2	2	2	4	2	2	2	1	4	2	2	2
MCL321	Similar to SYSC_SCHPO Seryl-tRNA synthetase, cytoplasmic (Serine--tRNA ligase) (SerRS) (O14018) (1e-165)	2	2	2	2	2	3	2	2	2	2	2	2	2	2	4	2	2	2	2	4	2	2	2	1	2	2	2	6	2	2	1	2	4	3	2	2
MCL325	Similar to KC2B_NEUCR Casein kinase II beta 1 subunit (CK II beta 1) (Q8TG12) (1e-173)	2	2	2	2	2	2	2	2	2	2	2	2	2	2	6	2	2	2	2	4	2	2	2	1	2	2	2	4	2	2	2	2	4	2	2	2
MCL341	Pfam motifs: Conserved hypothetical ATP binding protein (PF03029)	2	2	2	2	2	2	2	2	2	2	2	2	2	3	2	2	2	2	2	4	2	2	2	2	2	2	2	4	2	2	2	2	4	2	2	2
MCL345	Similar to YEU9_YEAST Hypothetical 48.8 kDa protein in SSU81-SCS2 intergenic region (P40074) (4e-77)	2	2	4	2	1	2	1	2	4	2	1	1	2	4	2	2	3	1	1	4	3	2	2	2	2	2	2	5	1	3	2	1	4	3	1	1
MCL346	Similar to RUVB2_NEUCR RuvB-like helicase 2 (Q873C7) (0)	2	2	2	3	2	2	2	2	2	2	2	2	2	2	4	2	2	2	2	4	2	2	2	2	2	2	2	3	1	2	2	1	4	2	2	2
MCL347	Similar to YAD6_YEAST Hypothetical 40.7 kDa protein in PYK1-SNC1 intergenic region (P39729) (1e-148)	2	2	2	2	2	2	2	2	2	2	2	2	3	2	2	2	2	2	2	4	2	2	2	2	2	2	2	4	1	2	2	2	4	2	2	2
MCL352	Similar to SIK1_YEAST SIK1 protein (Nucleolar protein NOP56) (Q12460) (1e-159)	2	2	2	2	2	3	2	2	2	2	2	2	3	2	4	2	2	2	2	3	2	2	2	2	2	2	2	4	2	2	1	2	2	2	2	2
MCL357	Similar to SYKC_YEAST Lysyl-tRNA synthetase, cytoplasmic (Lysine--tRNA ligase) (LysRS) (P15180) (0)	2	2	2	2	2	2	2	2	2	2	2	1	2	2	2	2	2	2	1	4	2	2	2	1	2	2	2	6	2	2	1	2	4	3	2	2
MCL371	Similar to SYNC_YEAST Asparaginyl-tRNA synthetase, cytoplasmic (Asparagine--tRNA ligase) (AsnRS) (P38707) (1e-149)	2	2	2	2	2	2	2	2	2	3	2	2	2	2	2	2	2	2	2	4	2	2	2	1	2	2	2	4	2	2	1	1	3	2	2	2
MCL378	Similar to YIP3_YEAST Hypothetical 45.1 kDa protein in IMP2-DNA43 intergenic region (P40454) (3e-63)	2	2	2	2	2	3	2	2	2	2	2	2	1	1	2	2	2	2	2	4	2	2	2	1	2	2	2	4	2	2	2	2	2	2	2	2
MCL400	Similar to GPX3_YEAST Peroxiredoxin HYR1 (Hydrogen peroxide resistance protein 1) (Oxidant receptor peroxidase 1) (Glutathione peroxidase 3) (Phospholipid hydroperoxide glutathione peroxidase 3) (PHGPx3) (P40581) (3e-54)	1	1	1	1	1	1	1	1	1	1	1	1	5	4	3	1	1	1	1	8	3	1	2	1	1	2	1	6	2	3	1	2	5	3	1	1
MCL420	Similar to IPYR_NEUCR Inorganic pyrophosphatase (Pyrophosphate phospho-hydrolase) (PPase) (Q6MVH7) (1e-161)	2	2	1	2	1	1	1	1	2	1	2	1	3	2	4	1	1	2	1	4	2	2	2	1	2	2	2	4	2	2	2	2	3	2	2	2
MCL427	Similar to RAE1_SCHPO Poly(A)+ RNA export protein (P41838) (1e-117)	2	2	2	2	2	2	3	2	2	2	2	3	2	2	4	2	2	2	2	4	1	2	2	1	1	1	1	2	1	1	1	1	2	1	2	2
MCL428	Similar to 1433_TRIHA 14-3-3 protein homolog (TH1433) (Q99002) (1e-126)	2	2	2	2	2	2	2	2	2	2	2	2	1	1	7	1	2	2	1	2	2	1	1	1	1	1	1	4	2	2	1	1	3	2	2	2
MCL439	Similar to SEC8_NEUCR Probable exocyst complex component sec8 (Q9HE88) (0)	2	2	1	2	2	2	2	2	2	2	2	3	1	2	4	2	2	2	3	4	1	2	2	1	1	1	1	2	1	1	1	1	2	1	3	2
MCL452	Similar to CDC50_YEAST Cell division control protein 50 (P25656) (2e-81)	1	1	1	1	1	1	1	1	1	1	1	1	2	2	3	1	1	1	1	4	3	2	2	1	2	2	2	6	3	3	2	1	3	3	2	1
MCL471	Similar to KGUA_YEAST Guanylate kinase (GMP kinase) (P15454) (2e-48)	2	2	2	1	1	2	2	2	4	2	2	2	1	1	2	2	2	3	2	4	1	2	2	1	1	1	1	2	1	1	1	1	2	1	2	2
MCL472	Similar to YBN5_YEAST Hypothetical GTP-binding protein YBR025C (P38219) (1e-145)	1	1	1	1	1	1	1	1	2	1	1	1	2	3	2	1	1	1	1	4	2	2	2	1	2	2	2	4	2	2	2	2	4	2	2	2
MCL477	Similar to RCC1_SCHPO Pim1 protein (Poly(A)+ RNA transport protein 2) (P28745) (5e-82)	1	2	2	1	2	2	2	1	1	2	2	1	7	8	3	2	1	1	1	4	1	1	1	1	1	1	1	2	1	1	1	1	1	1	1	1
MCL495	None	2	2	2	2	1	2	2	2	1	2	2	2	2	2	4	2	2	2	1	4	1	2	1	1	1	1	1	2	2	1	1	1	1	1	2	1
MCL505	Similar to KC2A_NEUCR Casein kinase II, alpha chain (CK II alpha subunit) (Q8TG13) (1e-176)	1	1	1	1	1	1	1	1	2	1	1	2	1	1	4	1	1	2	1	3	2	2	2	1	2	2	2	4	3	2	3	1	2	2	1	2
MCL513	Similar to SA50_SCHPO SAM50-like protein SpAC17C9.06 (Q10478) (2e-80)	2	2	1	2	1	2	2	2	2	2	2	2	1	1	4	2	2	2	2	3	1	2	1	1	1	1	1	2	1	1	1	1	1	1	2	3
MCL529	Similar to SODM_NEUCR Superoxide dismutase [Mn], mitochondrial precursor (Q9Y783) (1e-133)	2	2	2	1	2	1	2	1	2	2	2	3	3	1	2	1	2	2	2	2	1	1	3	1	1	1	1	2	1	1	1	1	2	1	1	2
MCL535	Similar to S61A_NEUCR Protein transport protein SEC61 alpha subunit (Q870W0) (0)	1	1	2	1	1	2	1	1	1	1	1	1	1	1	4	1	1	1	1	3	2	2	2	1	2	2	2	3	1	2	1	1	4	2	2	2
MCL536	Similar to RIR2_NEUCR Ribonucleoside-diphosphate reductase small chain (Ribonucleotide reductase small subunit) (Q9C167) (0)	1	1	1	1	1	1	1	1	1	1	1	4	3	2	2	1	1	1	1	4	2	1	1	1	1	1	1	4	2	2	1	2	4	3	1	1
MCL555	Similar to RIR1_NEUCR Ribonucleoside-diphosphate reductase large chain (Ribonucleotide reductase large subunit) (Q9UW15) (0)	1	1	2	1	1	1	1	1	1	1	1	1	1	1	3	1	1	1	1	4	1	2	2	1	2	2	2	4	2	2	1	2	3	2	1	2
MCL559	Similar to YE54_SCHPO Hypothetical protein C4D7.04c in chromosome I (O14171) (1e-71)	1	1	1	2	1	1	1	1	1	1	1	1	2	2	1	1	1	1	1	4	2	1	2	1	2	2	2	4	2	2	1	2	3	2	1	2
MCL574	Similar to VPH1_NEUCR Vacuolar ATP synthase 98 kDa subunit (Vacuolar ATPase 98 kDa subunit) (Q01290) (0)	1	2	1	1	1	2	1	1	1	1	1	1	1	1	1	1	1	1	1	4	2	2	2	1	2	2	2	4	1	2	1	1	3	3	1	2
MCL583	Similar to RL9B_YEAST 60S ribosomal protein L9-B (L8) (YL11) (RP25) (P51401) (6e-65)	1	1	1	1	1	2	1	1	1	1	1	1	1	1	3	1	1	1	1	2	2	1	1	1	1	2	2	4	2	2	2	2	4	2	2	1
MCL640	Similar to IMA1_SCHPO Importin alpha subunit (Karyopherin alpha subunit) (Serine-rich RNA polymerase I suppressor protein) (O14063) (0)	1	1	1	1	1	1	1	1	1	1	1	1	5	5	6	1	1	1	1	1	1	1	1	1	1	1	1	2	2	1	1	1	2	1	2	1
MCL643	Similar to R21A_SCHPO 60S ribosomal protein L21-A (Q9UUC1) (2e-56)	1	1	1	1	1	1	1	1	1	1	1	1	1	1	4	1	1	1	1	2	1	2	2	1	1	1	1	4	2	2	1	2	4	2	2	1
MCL650	Similar to RS3A_CANAL 40S ribosomal protein S3aE (S1) (P40910) (1e-101)	1	1	1	1	1	1	1	1	1	1	1	1	2	1	5	1	1	1	1	2	1	2	2	1	1	1	1	4	2	2	1	1	3	2	2	1
MCL658	Similar to RS8_YEAST 40S ribosomal protein S8 (S14) (YS9) (RP19) (P05754) (1e-79)	1	1	1	1	1	1	1	1	1	1	1	1	1	1	5	1	1	1	1	2	1	1	1	1	1	1	1	4	2	2	1	2	4	2	2	1
MCL660	Similar to PCNA_SCHPO Proliferating cell nuclear antigen (PCNA) (Q03392) (1e-100)	2	2	1	1	2	2	2	2	2	2	2	1	1	1	2	2	2	2	1	2	1	1	1	1	1	1	1	2	1	1	1	1	2	1	1	1
MCL674	Similar to RS4_YARLI 40S ribosomal protein S4 (S7) (O59950) (1e-120)	1	1	1	1	1	1	1	1	1	1	1	1	1	1	3	1	1	1	1	4	1	2	2	1	1	1	1	2	2	2	1	1	4	2	3	1
MCL676	Similar to EXO1_SCHPO Exodeoxyribonuclease I (Exonuclease I) (EXO I) (P53695) (6e-80)	1	1	1	1	1	1	1	1	1	1	1	1	3	6	1	1	1	1	1	2	1	1	1	1	1	1	1	4	2	2	1	1	3	2	1	1
MCL686	Similar to DUT_NEUCR Deoxyuridine 5'-triphosphate nucleotidohydrolase (dUTPase) (dUTP pyrophosphatase) (Q6MVL2) (4e-70)	1	1	1	1	1	1	1	1	1	1	1	13	1	1	1	1	1	1	1	2	1	1	1	1	1	1	1	2	1	1	1	1	2	1	1	1
MCL692	Similar to PAP_SCHPO Poly(A) polymerase pla1 (PAP) (Polynucleotide adenylyltransferase) (Q10295) (1e-167)	1	1	1	1	1	1	1	1	1	1	1	1	4	5	6	1	1	1	1	2	1	1	1	1	1	1	1	2	1	1	1	1	2	1	1	1
MCL693	Similar to AMP2_HUMAN Methionine aminopeptidase 2 (MetAP 2) (Peptidase M 2) (Initiation factor 2 associated 67 kDa glycoprotein) (p67) (p67eIF2) (P50579) (1e-131)	3	2	2	2	2	1	2	2	2	1	1	1	2	1	1	2	2	2	1	2	1	1	1	1	1	1	1	2	1	1	1	1	1	1	1	1
MCL729	Similar to ST23_YEAST A-factor processing enzyme (Q06010) (0)	1	1	2	1	1	2	3	1	1	1	1	2	4	3	2	1	1	1	1	2	1	1	1	1	1	1	1	2	1	1	1	1	1	1	1	2
MCL768	Similar to UDPG_SCHPO Probable UTP--glucose-1-phosphate uridylyltransferase (UDP-glucose pyrophosphorylase) (UDPGP) (UGPase) (P78811) (0)	1	1	1	1	1	1	1	1	1	1	1	3	2	2	2	1	1	1	1	2	1	1	1	1	1	1	1	4	1	2	1	1	2	2	2	1
MCL772	Similar to SYV_NEUCR Valyl-tRNA synthetase, mitochondrial precursor (Valine--tRNA ligase) (ValRS) (P28350) (0)	1	1	1	1	2	3	2	1	1	1	1	1	3	2	2	1	3	1	1	2	1	1	1	1	1	1	1	2	1	1	1	1	1	1	2	1
MCL789	Similar to ISU1_YARLI Iron sulfur cluster assembly protein 1, mitochondrial precursor (Iron sulfur cluster scaffold protein 1) (Q6CFQ0) (5e-56)	1	1	1	1	1	1	1	1	1	1	1	1	1	1	2	1	1	1	1	2	2	1	1	1	1	1	1	4	2	2	1	2	3	2	1	1
MCL795	Similar to GLO2_YEAST Hydroxyacylglutathione hydrolase, cytoplasmic isozyme (Glyoxalase II) (Glx II) (Q05584) (2e-60)	1	1	1	1	1	1	1	1	1	1	1	1	2	2	1	1	1	1	1	2	1	1	1	1	1	1	1	4	1	2	1	2	3	2	2	1
MCL812	Similar to TF2D_EMENI Transcription initiation factor TFIID (TATA-box factor) (TATA sequence-binding protein) (TBP) (Q12731) (1e-107)	1	1	1	1	1	1	2	2	1	1	1	1	3	3	2	1	1	1	1	2	1	1	2	1	1	1	1	2	1	1	1	1	2	1	1	1
MCL817	Similar to YBF5_YEAST Putative deoxyribonuclease YBL055c (P34220) (2e-54)	1	2	3	2	1	1	1	1	2	2	1	1	2	2	1	1	1	1	1	2	1	1	1	1	1	1	1	2	1	1	1	1	2	1	1	1
MCL850	Similar to G6PD_ASPNG Glucose-6-phosphate 1-dehydrogenase (G6PD) (P48826) (0)	1	1	1	1	1	1	1	1	1	1	1	1	1	2	4	1	1	1	1	2	1	1	1	1	1	1	1	1	3	1	1	1	2	1	3	1
MCL856	Similar to ORM1_YEAST ORM1 PROTEIN (P53224) (3e-57)	1	1	1	1	1	1	1	1	1	1	1	1	1	1	1	1	1	1	1	2	2	1	1	1	1	1	1	4	1	2	1	1	4	2	1	1
MCL928	Similar to ST24_YEAST CAAX prenyl protease 1 (Prenyl protein-specific endoprotease 1) (PPSEP 1) (A-factor converting enzyme) (P47154) (1e-113)	1	1	1	1	1	1	1	1	1	1	1	1	1	1	2	1	2	1	1	2	1	4	1	1	1	1	1	2	1	1	1	1	2	1	1	1
MCL933	Similar to VATA_NEUCR Vacuolar ATP synthase catalytic subunit A (V-ATPase A subunit) (Vacuolar proton pump alpha subunit) (V-ATPase 67 kDa subunit) (P11592) (0)	1	2	1	1	1	2	1	1	1	1	1	1	2	2	2	1	1	1	1	2	1	1	1	1	1	1	1	2	1	1	1	1	2	1	1	1
MCL951	Similar to AGM1_CANAL Phosphoacetylglucosamine mutase (PAGM) (Acetylglucosamine phosphomutase) (N-acetylglucosamine-phosphate mutase) (Q9P4V2) (1e-149)	1	1	1	1	1	1	1	1	1	1	1	1	2	1	2	1	1	1	1	2	1	1	1	1	1	1	1	2	1	1	1	1	2	1	3	1
MCL953	Similar to PGK_TRIVI Phosphoglycerate kinase (P24590) (0)	1	1	1	1	1	1	1	1	1	1	1	1	3	1	2	1	1	1	1	2	1	1	1	1	1	1	1	2	2	1	1	1	2	1	1	1
MCL954	Similar to RL5_NEUCR 60S ribosomal protein L5 (CPR4) (O59953) (1e-160)	1	1	1	1	1	1	1	1	1	1	1	1	1	1	4	1	1	1	1	2	1	1	1	1	1	1	1	2	1	1	1	1	2	1	2	1
MCL969	Similar to NMD3_YEAST Nonsense-mediated mRNA decay protein 3 (P38861) (1e-166)	1	1	1	1	1	1	1	1	1	1	1	1	2	2	2	1	1	1	1	2	1	1	1	1	1	1	1	2	1	1	1	1	2	1	1	2
MCL1000	Similar to RS2_YEAST 40S ribosomal protein S2 (S4) (YS5) (RP12) (Omnipotent suppressor protein SUP44) (P25443) (8e-91)	1	1	2	1	1	1	1	1	1	1	1	1	1	1	4	1	1	1	1	2	1	1	1	1	1	1	1	2	1	1	1	1	2	1	1	1
MCL1003	Similar to BRF1_HUMAN Peregrin (Bromodomain and PHD finger-containing protein 1) (BR140 protein) (P55201) (6e-81)	1	1	1	1	1	2	1	1	1	1	1	1	1	1	3	1	3	1	1	2	1	1	1	1	1	1	1	2	1	1	1	1	1	1	1	1
MCL1025	Similar to GDI1_YEAST Secretory pathway GDP dissociation inhibitor (P39958) (1e-147)	1	1	1	1	1	1	1	1	1	1	1	1	2	2	3	1	1	1	1	1	1	1	1	1	1	1	1	2	1	1	1	1	2	1	1	1
MCL1043	Similar to YB36_METJA Hypothetical protein MJ1136 (Q58536) (1e-119)	1	1	1	1	1	1	2	1	1	1	1	1	2	2	2	1	1	1	1	1	1	1	1	1	1	1	1	2	1	1	1	1	2	1	1	1
MCL1057	Similar to CDC5_YEAST Cell cycle serine/threonine-protein kinase CDC5/MSD2 (P32562) (2e-64)	1	1	1	1	1	1	1	1	1	1	1	1	1	1	1	1	2	1	1	2	1	1	1	1	1	1	1	2	1	1	2	1	2	2	1	1
MCL1068	Similar to RS3_SCHPO 40S ribosomal protein S3 (O60128) (2e-95)	1	1	1	1	1	1	1	1	1	1	1	1	1	1	3	1	1	1	1	2	1	1	1	1	1	1	1	2	1	1	1	1	2	1	1	1
MCL1085	Similar to SSP1_NEUCR Peptidyl-prolyl cis-trans isomerase ssp-1 (PPIase ssp1) (O60045) (1e-91)	1	1	1	1	1	1	1	1	1	1	1	1	2	2	1	1	1	1	1	2	1	1	1	1	1	1	1	2	1	1	1	1	2	1	1	1
MCL1092	Similar to RPC5_SCHPO DNA-directed RNA polymerases I and III 40 kDa polypeptide (AC40) (O94616) (1e-95)	1	1	1	1	1	1	1	1	1	1	1	1	1	1	2	1	1	1	1	2	1	1	1	1	1	1	1	2	1	1	1	1	3	1	1	1
MCL1095	Similar to HAP2_YEAST Transcriptional activator HAP2 (P06774) (9e-24)	1	1	1	1	1	1	1	1	1	1	1	1	2	1	2	1	1	1	1	2	1	1	1	1	1	1	1	2	1	1	1	1	2	1	1	1
MCL1097	Similar to RPE_YEAST Ribulose-phosphate 3-epimerase (Pentose-5-phosphate 3-epimerase) (PPE) (RPE) (P46969) (2e-67)	1	1	1	1	1	1	1	1	1	1	1	1	2	3	1	1	1	1	1	1	1	1	1	1	1	1	1	2	1	1	1	1	2	1	1	1
MCL1103	Similar to PSDC_HUMAN 26S proteasome non-ATPase regulatory subunit 12 (26S proteasome regulatory subunit p55) (O00232) (1e-113)	1	1	1	1	1	1	1	1	1	1	1	1	1	1	1	1	1	1	1	4	1	1	1	1	1	1	1	2	1	1	1	1	1	1	2	1
MCL1108	Similar to ASF1_YEAST Anti-silencing protein 1 (P32447) (9e-64)	1	1	1	1	1	2	1	1	1	1	1	1	1	1	1	1	1	1	1	2	1	1	1	1	1	1	2	2	1	1	1	1	2	1	1	1
MCL1112	Similar to NMT_GIBZE Glycylpeptide N-tetradecanoyltransferase (Peptide N-myristoyltransferase) (Myristoyl-CoA:protein N-myristoyltransferase) (NMT) (Q4I061) (1e-168)	1	1	1	1	1	1	1	1	1	1	1	1	2	2	1	1	1	1	1	2	1	1	1	1	1	1	1	2	1	1	1	1	2	1	1	1
MCL1128	Similar to PSB1_YEAST Potential proteasome component C5 (Multicatalytic endopeptidase complex subunit C5) (P23724) (7e-74)	1	2	1	1	1	1	1	1	1	1	1	1	1	1	2	1	1	1	1	2	1	1	1	1	1	1	1	2	1	1	1	1	2	1	1	1
MCL1131	Similar to SYLC_NEUCR Leucyl-tRNA synthetase, cytoplasmic (Leucine--tRNA ligase) (LeuRS) (P10857) (0)	1	1	1	1	1	1	1	1	1	1	1	1	1	1	1	1	1	1	1	4	1	1	1	1	1	1	1	2	1	1	1	1	2	1	1	1
MCL1139	Similar to PRI2_NEUCR Probable DNA primase large subunit (Q8NIZ4) (0)	1	1	1	1	1	1	1	1	1	1	1	1	1	1	1	1	1	1	1	2	1	1	1	1	1	1	1	3	1	1	1	1	2	1	1	1
MCL1150	Similar to IWS1_GIBZE Transcription factor IWS1 (Q4IJ11) (1e-108)	1	1	1	1	1	1	1	1	1	1	1	1	1	2	1	1	1	1	1	2	1	1	1	1	1	1	1	2	1	1	1	1	2	1	1	1
MCL1158	Similar to YAT8_SCHPO Hypothetical protein C1D4.08 in chromosome I (Q10153) (4e-53)	1	1	1	2	1	1	1	1	1	1	1	1	1	1	1	1	1	1	1	2	1	1	1	1	1	1	1	2	1	1	1	1	2	1	1	1
MCL1160	Similar to COPG_SCHPO Probable coatomer gamma subunit (Gamma-coat protein) (Gamma-COP) (P87140) (0)	1	1	1	1	1	1	1	1	1	1	1	1	1	1	3	1	1	1	1	2	1	1	1	1	1	1	1	2	1	1	1	1	1	1	1	1
MCL1167	Similar to YJ40_YEAST HYPOTHETICAL 36.2 KD PROTEIN IN HAM1-PEM2 INTERGENIC REGION (P47120) (2e-70)	1	1	1	1	1	2	1	1	1	1	1	1	1	1	1	1	1	1	1	2	1	1	1	1	1	1	1	2	1	1	1	1	2	1	1	1
MCL1168	Similar to RFA1_SCHPO Replication factor-A protein 1 (Single-stranded DNA-binding protein p68 subunit) (Q92372) (1e-169)	1	1	1	1	1	1	1	1	1	1	1	1	1	1	2	1	1	1	1	2	1	1	1	1	1	1	1	2	1	1	1	1	2	1	1	1
MCL1169	Similar to UBPE_SCHPO Probable ubiquitin carboxyl-terminal hydrolase 14 (Ubiquitin thiolesterase 14) (Ubiquitin-specific processing protease 14) (Deubiquitinating enzyme 14) (Q11119) (1e-179)	1	1	1	1	1	1	1	1	1	1	1	2	1	1	1	1	1	1	1	2	1	1	1	1	1	1	1	2	1	1	1	1	2	1	1	1
MCL1175	Similar to NOG1_ASHGO Nucleolar GTP-binding protein 1 (Q74ZK6) (0)	1	1	1	1	1	1	1	1	1	1	1	1	1	1	2	1	1	1	1	1	1	1	1	1	1	1	1	2	1	1	1	1	1	2	2	1
MCL1179	Similar to TSR1_YEAST Ribosome biogenesis protein TSR1 (20S rRNA accumulation protein 1) (Q07381) (1e-145)	1	1	1	1	1	1	1	1	1	1	1	1	1	1	2	1	1	1	1	2	1	1	1	1	1	1	1	2	1	1	1	1	2	1	1	1
MCL1186	Similar to NIP7_YEAST 60S ribosome subunit biogenesis protein NIP7 (Q08962) (3e-68)	1	1	1	1	1	1	1	1	1	1	1	1	1	1	2	1	1	1	1	2	1	1	1	1	1	1	1	2	1	1	1	1	2	1	1	1
MCL1188	Similar to RAD2_SCHPO DNA repair protein rad2 (P39750) (1e-126)	1	1	1	1	1	1	1	1	1	1	1	1	1	1	2	1	1	1	1	2	1	1	1	1	1	1	1	2	1	1	1	1	2	1	1	1
MCL1192	Similar to IF32_SCHPO Eukaryotic translation initiation factor 3 39 kDa subunit (eIF3 p39) (Translation initiation factor eIF3, p39 subunit) (Suppressor of uncontrolled mitosis 1) (P79083) (1e-129)	1	1	1	1	1	1	1	1	1	1	1	1	1	1	2	1	1	1	1	2	1	1	1	1	1	1	1	2	1	1	1	1	2	1	1	1
MCL1202	Similar to NFS1_YEAST Cysteine desulfurase, mitochondrial precursor (tRNA splicing protein SPL1) (P25374) (1e-180)	1	1	1	1	1	1	1	1	1	1	1	1	2	2	2	1	1	1	1	1	1	1	1	1	1	1	1	2	1	1	1	1	1	1	1	1
MCL1211	Similar to SYH_YEAST Histidyl-tRNA synthetase, mitochondrial precursor (Histidine--tRNA ligase) (HisRS) (P07263) (1e-147)	1	1	1	1	1	1	2	1	1	1	1	1	1	1	2	1	1	1	1	2	1	1	1	1	1	1	1	2	1	1	1	1	1	1	1	1
MCL1214	Similar to CWFE_SCHPO Cell cycle control protein cwf14 (O74772) (1e-50)	1	1	1	1	1	1	1	1	1	1	1	1	1	1	2	1	1	1	1	2	1	1	1	1	1	1	1	2	1	1	1	1	2	1	1	1
MCL1227	Similar to IF1A_MOUSE Eukaryotic translation initiation factor 1A (eIF-1A) (eIF-4C) (Q60872) (4e-46)	1	1	1	1	1	2	1	1	1	1	1	1	1	1	1	1	1	1	1	2	1	1	1	1	1	1	1	2	1	1	1	1	2	1	1	1
MCL1252	Similar to SYFB_CANAL Phenylalanyl-tRNA synthetase beta chain (Phenylalanine--tRNA ligase beta chain) (PheRS) (O13432) (0)	1	1	1	1	1	1	1	1	1	1	1	1	1	1	1	1	1	1	1	2	1	2	1	1	1	1	1	2	1	1	1	1	1	1	1	1
MCL1254	Similar to RPN8_NEUCR 26S proteasome regulatory subunit rpn-8 (Q8WZY4) (1e-166)	1	1	1	1	1	1	1	1	1	1	1	1	1	1	2	1	1	1	1	2	1	1	1	1	1	1	1	2	1	1	1	1	1	1	1	1
MCL1275	Similar to YNC2_YEAST Hypothetical 56.2 kDa protein in UME3-HDA1 intergenic region (P53972) (8e-59)	1	1	1	1	1	1	1	1	1	1	1	1	1	1	1	1	1	1	1	2	1	1	1	1	1	1	1	2	1	1	1	1	2	1	1	1
MCL1277	Similar to SYQ_SCHPO Probable glutaminyl-tRNA synthetase (Glutamine--tRNA ligase) (GlnRS) (Q9Y7Y8) (0)	1	1	1	1	1	1	1	1	1	1	1	1	1	1	1	1	1	1	1	1	1	1	1	1	1	1	1	3	1	1	1	1	2	1	1	1
MCL1283	Similar to CV4L_HUMAN TBC1 domain family protein C6orf197 (Q9NU19) (2e-93)	1	1	1	1	1	1	1	1	1	1	1	1	2	1	1	1	1	1	1	2	1	1	1	1	1	1	1	2	1	1	1	1	1	1	1	1
MCL1289	Similar to COPP_HUMAN Coatomer beta' subunit (Beta'-coat protein) (Beta'-COP) (p102) (P35606) (0)	1	1	1	1	1	1	1	1	1	1	1	1	1	1	1	1	1	1	1	2	1	1	1	1	1	1	1	2	1	1	1	1	1	1	2	1
MCL1290	Similar to YCF9_YEAST Hypothetical 37.2 kDa protein in CHA1-PRD1 intergenic region (P25586) (1e-115)	1	1	1	1	1	1	1	1	1	1	1	1	1	1	1	1	1	1	1	2	1	1	1	1	1	1	1	2	1	1	1	1	2	1	1	1
MCL1308	Similar to TFS2_SCHPO Transcription elongation factor S-II (TFIIS) (P49373) (6e-56)	1	1	1	1	1	1	1	1	1	1	1	1	1	1	1	1	1	1	1	2	1	1	1	1	1	1	1	2	1	1	1	1	2	1	1	1
MCL1309	Similar to PRI1_SCHPO DNA primase small subunit (O14215) (1e-137)	1	1	1	1	1	1	1	1	1	1	1	1	1	1	1	1	1	1	1	2	1	1	1	1	1	1	1	2	1	1	1	1	2	1	1	1
MCL1312	Similar to TF3B_SCHPO Transcription factor IIIB 60 kDa subunit (TFIIIB) (B-related factor) (BRF) (TFIIB-related factor) (Q9P6R0) (1e-58)	1	1	1	1	1	1	1	1	1	1	1	1	1	1	1	1	1	1	1	2	1	1	1	1	1	1	1	2	1	1	1	1	2	1	1	1
MCL1316	Similar to YOI1_SCHPO Hypothetical J-domain protein C1778.01c in chromosome II (Q9Y7I8) (1e-103)	1	1	1	1	1	1	1	1	1	1	1	1	1	1	1	1	1	1	1	2	1	1	1	1	1	1	1	2	1	1	1	1	2	1	1	1
MCL1334	Similar to IF6_YEAST Eukaryotic translation initiation factor 6 (eIF-6) (Q12522) (1e-107)	1	1	1	1	1	1	1	1	1	1	1	1	1	1	1	1	1	1	1	2	1	1	1	1	1	1	1	2	1	1	1	1	2	1	1	1
MCL1361	Similar to RPN7_SCHPO Probable 26S proteasome regulatory subunit rpn7 (Q10335) (2e-73)	1	1	1	1	1	1	1	1	1	1	1	1	1	1	2	1	1	1	1	1	1	1	1	1	1	1	1	2	1	1	1	1	2	1	1	1
MCL1363	Similar to PSB5_YEAST Proteasome component PRE2 precursor (Macropain subunit PRE2) (Proteinase YSCE subunit PRE2) (Multicatalytic endopeptidase complex subunit PRE2) (P30656) (1e-107)	1	1	1	1	1	1	1	1	1	1	1	1	1	1	2	1	1	1	1	2	1	1	1	1	1	1	1	2	1	1	1	1	1	1	1	1
MCL1408	Similar to SGT2_YEAST Small glutamine-rich tetratricopeptide repeat-containing protein 2 (Viral protein U-binding protein) (SGT/UBP) (Q12118) (1e-38)	1	1	1	1	1	1	1	1	1	1	1	1	1	1	1	1	1	1	1	2	1	1	1	1	1	1	1	1	2	1	1	1	1	1	1	1
MCL1418	Similar to DPH5_NEUCR Diphthine synthase (Diphthamide biosynthesis methyltransferase) (Q7S949) (1e-128)	1	1	1	1	1	1	1	1	1	1	1	1	1	1	1	1	1	1	1	2	1	1	1	1	1	1	1	2	1	1	1	1	1	1	1	1
MCL1433	Similar to PSB7_SCHPO Probable proteasome subunit beta type 7 precursor (Q09841) (2e-94)	1	1	1	1	1	1	1	1	1	1	1	1	1	1	1	1	1	1	1	1	1	1	1	1	1	1	1	2	1	1	1	1	2	1	1	1
MCL1438	Similar to UNG_SCHPO Uracil-DNA glycosylase (UDG) (O74834) (2e-87)	1	1	1	1	1	1	1	1	1	1	1	1	1	1	1	1	1	1	1	1	1	1	1	1	1	1	1	2	1	1	1	1	2	1	1	1
MCL1443	Similar to YAGE_SCHPO Hypothetical WD-repeat protein C12G12.14c in chromosome I (Q9UTN4) (1e-125)	1	1	1	1	1	1	1	1	1	1	1	1	1	1	1	1	1	1	1	2	1	1	1	1	1	1	1	2	1	1	1	1	1	1	1	1
MCL1509	Similar to NOP2_YEAST Nucleolar protein NOP2 (P40991) (1e-150)	1	1	1	1	1	1	1	1	1	1	1	1	1	1	1	1	1	1	1	2	1	1	1	1	1	1	1	2	1	1	1	1	1	1	1	1
MCL1646	Similar to YD61_YEAST Hypothetical 47.2 kDa protein in STN1-AFR1 intergenic region (P38961) (8e-44)	1	1	1	1	1	1	1	1	1	1	1	1	1	1	1	1	1	1	1	2	1	1	1	1	1	1	1	1	1	1	1	1	1	1	1	1
