# Supplementary material for: Comparative Genome Analysis of Filamentous Fungi Reveals Gene Family Expansions Associated with Fungal Pathogenesis
Source: PLoS One. 2008 Jun 4;3(6):e2300. doi: 10.1371/journal.pone.0002300 (PMC2409186; doi:10.1371/journal.pone.0002300)
Supplement: Table S2 — (0.02 MB XLS) [file pone.0002300.s002.xls]

## Sheet: S2
	Table S2: Fungal specific MCL clusters, those containing proteins from all 34 species of fungi but not from the oomycetes (number of proteins from each species shown)
cluster ID	Annotation	Afumigatus	Anidulans	Aniger	Aoryzae	Aterreus	Bcinerea	Cglobosum	Cimmitis	Gzeae	Mgrisea	Ncrassa	Pchrysosporium	Pramorum	Psojae	Roryzae	Ssclerotiorum	Snodorum	Treesei	Umaydis	Calbicans	Cglabrata	Clusitaniae	Dhansenii	Ecuniculi	Egossypii	Klactis	Kwalti	Sbayanus	Scastellii	Scerevisiae	Skluyveri	Skudriavzevii	Smikatae	Sparadoxus	Spombe	Ylipolytica
MCL72	Similar to SPN4_SCHPO Septin homolog spn4 (P48009) (1e-134)	4	4	4	4	4	4	4	4	4	4	4	5	0	0	24	4	4	4	3	14	8	6	6	3	8	7	5	14	7	7	4	6	13	7	7	8
MCL98	Similar to MNT2_CANAL Probable mannosyltransferase MNT2 (P46592) (1e-133)	3	3	3	3	3	3	4	3	3	4	5	1	0	0	14	4	3	4	2	10	7	6	8	1	4	6	5	18	8	9	5	7	15	10	6	4
MCL125	Similar to SPM1_MAGGR Subtilisin-like proteinase Spm1 precursor (Serine protease of Magnaporthe 1) (P58371) (0)	3	2	2	2	2	2	5	14	13	6	4	1	0	0	11	2	7	5	1	5	4	3	3	2	2	2	3	6	3	3	1	2	6	4	2	15
MCL128	Similar to PMTY_SCHPO Probable dolichyl-phosphate-mannose--protein mannosyltransferase C16C6.09 (O42933) (0)	3	3	3	3	3	3	3	3	3	3	3	3	0	0	8	3	3	3	3	9	6	5	4	1	4	4	5	13	4	6	1	1	11	8	3	4
MCL148	Similar to VTC4_YEAST VTC4 protein (P47075) (0)	3	2	3	3	3	4	3	3	3	3	3	3	0	0	17	2	3	3	3	6	3	3	3	1	3	3	3	9	3	4	3	5	8	4	3	3
MCL267	Similar to NUT1_MAGGR Nitrogen regulatory protein NUT1 (Q01168) (0)	2	2	2	2	2	2	2	2	2	2	2	2	0	0	17	2	2	2	1	6	3	4	3	1	2	2	2	3	3	2	1	1	3	2	1	3
MCL374	Similar to LAG1_YEAST Longevity-assurance protein 1 (Longevity assurance factor 1) (P38703) (2e-91)	2	2	2	2	2	2	3	2	3	2	2	2	0	0	2	3	2	4	2	3	2	2	2	1	2	2	2	3	2	2	2	1	3	3	2	2
MCL392	Similar to SKT5_YEAST SKT5 protein (P34226) (3e-75)	2	2	2	2	2	1	2	2	2	2	2	2	0	0	10	2	2	2	2	1	1	1	1	2	1	1	1	4	1	2	1	2	5	2	3	2
MCL532	Similar to FKH1_YEAST Fork head protein homolog 1 (P40466) (3e-45)	1	1	1	1	1	1	1	1	1	1	1	3	0	0	9	1	1	1	2	2	2	1	1	2	1	1	1	5	2	2	1	1	3	2	2	1
MCL554	Similar to K6P1_ASPOR 6-phosphofructokinase alpha subunit (Phosphofructokinase 1) (Phosphohexokinase) (6PF-1-K alpha subunit) (Q9HGZ1) (0)	1	1	1	2	2	2	1	1	1	1	1	1	0	0	2	1	1	1	1	4	3	2	2	1	2	2	2	4	2	2	1	1	4	2	1	1
MCL677	Similar to BDF1_YEAST BDF1 protein (P35817) (6e-58)	1	1	1	1	1	1	1	1	1	1	1	2	0	0	6	1	1	1	1	2	1	1	1	1	1	1	1	4	1	2	1	2	4	4	1	1
MCL1341	Similar to SYYC_YEAST Tyrosyl-tRNA synthetase, cytoplasmic (Tyrosyl--tRNA ligase) (TyrRS) (P36421) (1e-114)	1	1	1	1	1	1	1	1	2	1	1	1	0	0	1	2	1	1	1	2	1	1	1	1	1	1	1	2	1	1	1	1	2	1	1	1
MCL1567	Similar to NCS1_SCHPO Neuronal calcium sensor 1 (NCS-1) (Q09711) (1e-85)	1	1	1	1	1	1	1	1	1	1	1	1	0	0	2	1	1	1	1	2	1	1	1	1	1	1	1	2	1	1	1	1	2	1	1	1
MCL1588	Similar to NPL4_YEAST NPL4 PROTEIN (P33755) (1e-141)	1	1	1	1	1	1	1	1	1	1	1	1	0	0	1	1	1	1	1	2	1	1	1	1	1	1	1	2	1	1	1	1	2	1	1	1
MCL1604	Similar to SYMC_SCHPO Probable methionyl-tRNA synthetase, cytoplasmic (Methionine--tRNA ligase) (MetRS) (Q9UUF2) (0)	1	1	1	1	1	1	2	1	1	1	1	1	0	0	1	1	1	1	1	2	1	1	1	1	1	1	1	2	1	1	1	1	1	1	1	1
MCL1694	Similar to TFB3_YARLI RNA polymerase II transcription factor B subunit 3 (RNA polymerase II transcription factor B p38 subunit) (RNA polymerase II transcription factor B 38 kDa subunit) (Q6C7D0) (1e-60)	1	1	1	1	1	1	1	1	1	1	1	1	0	0	1	1	1	1	1	2	1	1	1	1	1	1	1	2	1	1	1	1	2	1	1	1
