# Supplementary material for: Comparative Genome Analysis of Filamentous Fungi Reveals Gene Family Expansions Associated with Fungal Pathogenesis
Source: PLoS One. 2008 Jun 4;3(6):e2300. doi: 10.1371/journal.pone.0002300 (PMC2409186; doi:10.1371/journal.pone.0002300)
Supplement: Table S3 — (0.16 MB XLS) [file pone.0002300.s003.xls]

## Sheet: S3
	Table S3: MCL clusters containing proteins from all species in e-Fungi (excluding E. cuniculi, number of proteins from each species shown). Clusters highlighted in bold have members in E. cuniculi.
clusterID	Annotation	Afumigatus	Anidulans	Aniger	Aoryzae	Aterreus	Bcinerea	Cglobosum	Cimmitis	Gzeae	Mgrisea	Ncrassa	Pchrysosporium	Pramorum	Psojae	Roryzae	Ssclerotiorum	Snodorum	Treesei	Umaydis	Calbicans	Cglabrata	Clusitaniae	Dhansenii	Ecuniculi	Egossypii	Klactis	Kwalti	Sbayanus	Scastellii	Scerevisiae	Skluyveri	Skudriavzevii	Smikatae	Sparadoxus	Spombe	Ylipolytica
MCL1	Similar to YJP1_SCHPO Hypothetical threonine-rich protein C1742.01 in chromosome III precursor (Q9P6S0) (1e-98)	15	23	21	26	22	34	20	8	43	35	24	23	116	107	23	40	35	21	26	108	39	50	25	1	17	30	83	68	21	37	11	11	53	51	18	67
MCL11	Similar to KPC1_TRIRE Protein kinase C-like (Q99014) (0)	12	10	10	10	11	11	10	10	11	11	9	24	53	44	55	8	10	12	11	23	13	10	11	3	10	10	9	28	12	14	5	9	26	14	13	11
MCL14	Similar to YB95_YEAST Hypothetical 131.1 kDa helicase in ALG7-ENP1 intergenic region (P38144) (0)	15	15	13	15	15	15	15	14	12	13	12	12	18	17	18	15	17	14	11	25	13	17	13	6	13	13	14	31	13	13	2	4	17	16	14	13
MCL15	Similar to RCO1_NEUCR Transcriptional repressor rco-1 (P78706) (0)	15	20	25	27	14	20	27	10	24	11	11	27	17	16	35	23	11	29	11	14	7	6	7	3	7	6	7	12	8	7	3	4	11	7	13	12
MCL18	Similar to DHAL_CLAHE Aldehyde dehydrogenase (ALDDH) (Allergen Cla h 3) (Cla h III) (P40108) (0)	21	22	26	22	22	11	10	12	26	13	11	15	29	19	10	11	19	19	14	14	6	7	9	0	5	8	7	14	6	7	4	4	14	7	6	8
MCL22	Similar to RAB7_NEUCR Probable Ras-related protein Rab7 (Q9C2L8) (1e-115)	10	10	10	10	10	11	9	10	10	10	11	13	27	27	32	11	10	10	12	18	9	9	9	5	8	7	8	18	8	10	7	8	18	10	8	11
MCL23	Similar to UBC2_NEUCR Ubiquitin-conjugating enzyme E2-17 kDa (Ubiquitin-protein ligase 2) (Ubiquitin carrier protein) (P52493) (5e-85)	12	11	13	13	11	11	12	12	11	11	12	13	12	15	16	12	13	11	10	16	9	8	9	8	9	9	9	18	6	11	6	5	14	10	12	9
MCL24	Similar to BIMC_EMENI Kinesin-like protein bimC (P17120) (0)	9	9	9	9	9	10	9	9	9	9	9	10	52	49	32	10	12	10	10	12	5	6	6	6	6	5	5	13	5	6	4	2	9	6	9	8
MCL26	Similar to GR78_NEUCR 78 kDa glucose-regulated protein homolog precursor (GRP 78) (Immunoglobulin heavy chain binding protein homolog) (BiP) (P78695) (0)	7	8	7	7	6	7	7	7	7	8	7	7	32	21	18	7	9	7	7	17	11	9	8	3	9	9	9	34	12	14	6	9	23	15	8	11
MCL30	Similar to P2A1_NEUCR Serine/threonine protein phosphatase PP2A catalytic subunit (P48580) (0)	8	8	9	8	7	8	8	8	8	8	8	8	15	17	22	8	8	8	8	20	10	9	8	5	9	9	9	28	10	12	7	8	22	13	10	10
MCL31	Similar to YAK2_SCHPO Putative ATP-dependent RNA helicase C1F7.02c (Q09916) (0)	9	10	10	10	10	10	8	9	10	10	9	11	14	13	11	10	10	8	11	20	10	10	9	4	10	10	10	19	9	10	9	8	17	11	10	10
MCL32	Similar to KIN1_SCHPO Protein kinase kin1 (P22987) (1e-165)	7	7	9	8	7	9	8	8	7	8	8	12	24	22	33	8	8	8	8	11	9	8	8	5	7	7	9	23	10	10	2	4	15	10	13	4
MCL33	Similar to PMD1_SCHPO Leptomycin B resistance protein pmd1 (P36619) (0)	14	11	10	19	12	13	12	14	15	22	9	10	25	27	9	12	15	19	8	9	4	4	4	6	4	4	4	8	3	4	2	1	3	5	6	6
MCL36	Similar to XYL1_TRIRE NAD(P)H-dependent D-xylose reductase (XR) (Q876L8) (1e-134)	13	17	14	16	14	14	7	8	11	9	7	20	5	7	8	11	11	7	7	15	5	8	10	1	3	7	9	10	6	6	7	6	13	6	6	13
MCL39	Similar to TCPB_SCHPO Probable T-complex protein 1, beta subunit (TCP-1-beta) (CCT-beta) (Q10147) (0)	8	8	8	7	8	8	8	8	8	8	8	8	11	10	14	8	8	8	8	16	8	8	8	8	8	8	8	16	7	8	5	4	13	8	8	8
MCL40	Similar to PR43_SCHPO Probable pre-mRNA splicing factor RNA helicase prp43 (O42945) (0)	9	9	4	10	9	10	9	10	10	10	9	11	13	12	11	10	9	11	9	14	7	7	6	4	7	7	7	14	5	7	2	4	11	7	9	8
MCL41	Similar to DBP2_YARLI Probable ATP-dependent RNA helicase DBP2 (Q6C4D4) (0)	8	8	7	8	8	8	8	8	8	8	8	9	13	13	15	8	10	9	9	15	7	7	7	4	6	6	9	16	8	7	3	5	12	8	6	7
MCL42	Similar to PEX6_GLOLA Peroxisomal biogenesis factor 6 (Peroxin-6) (ClaPEX6) (Q9C1E9) (0)	8	7	8	8	8	10	8	8	8	10	8	12	13	13	13	7	8	9	7	14	7	7	7	3	7	7	7	16	7	7	5	4	11	8	8	7
MCL46	Similar to MAPK_FUSSO Mitogen-activated protein kinase (FsMAPK) (Q00859) (0)	5	6	6	5	5	4	4	4	4	4	4	7	21	18	17	4	4	5	6	13	7	7	6	1	7	7	7	20	9	10	7	11	17	10	6	5
MCL47	Similar to CDC2_AJECA Cell division control protein 2 (Cyclin-dependent protein kinase) (P54119) (1e-151)	8	9	10	9	8	7	7	9	8	7	7	8	14	15	12	8	8	8	6	13	6	6	6	6	6	6	6	11	5	6	3	3	11	6	8	7
MCL48	Similar to TPR_HUMAN Nucleoprotein TPR (P12270) (1e-138)	4	4	3	4	4	6	7	5	6	8	10	12	34	32	14	5	10	4	9	14	5	7	8	1	5	4	5	12	5	5	1	1	8	7	6	6
MCL49	Similar to PPID_NEUCR 41 kDa peptidyl-prolyl cis-trans isomerase (PPIase) (Rotamase) (Cyclophilin-41) (CYP-41) (Q9P3X9) (0)	8	8	6	9	7	7	7	7	7	7	7	13	19	14	14	7	9	7	6	9	5	7	8	2	6	6	5	12	6	6	5	5	9	6	6	8
MCL50	Similar to ARF_NEUCR ADP-ribosylation factor (Q7RVM2) (1e-103)	7	6	7	8	8	7	7	7	7	7	6	8	12	14	11	7	7	7	7	14	6	7	7	4	7	6	6	15	6	7	5	7	14	7	4	6
MCL51	Similar to PSA2_NEUCR Probable proteasome subunit alpha type 2 (Q8X077) (1e-130)	7	7	6	7	7	7	7	7	7	7	7	7	7	8	13	7	7	7	7	10	7	6	7	6	7	7	6	15	7	7	4	6	15	8	7	7
MCL60	Similar to MCM2_SCHPO DNA replication licensing factor mcm2 (Minichromosome maintenance protein 2) (Cell division control protein 19) (P40377) (0)	6	6	5	6	6	6	6	6	6	6	6	6	9	8	7	6	6	6	6	12	6	6	6	8	6	6	6	17	6	6	3	2	7	7	7	6
MCL63	Similar to KCC1_METAN Calcium/calmodulin-dependent protein kinase (O14408) (1e-156)	6	5	5	5	5	5	4	5	4	5	4	3	21	19	17	4	5	5	3	14	7	5	6	0	5	5	4	13	5	7	2	5	12	8	4	4
MCL65	Similar to PRS6_ASPNG 26S protease regulatory subunit 6B homolog (P78578) (0)	6	6	6	6	6	6	6	6	6	6	6	6	6	6	11	6	6	6	6	12	6	6	6	7	6	6	6	13	6	6	3	3	9	6	6	6
MCL66	Similar to RHOA_EMENI RhoA protein (Rho1 protein homolog) (Q9C3Y4) (1e-100)	6	6	6	7	6	6	6	6	6	7	6	5	2	1	15	6	7	6	6	10	7	6	6	3	7	6	6	12	7	6	5	5	11	6	6	7
MCL67	Similar to MAS5_YEAST Mitochondrial protein import protein MAS5 (Protein YDJ1) (P25491) (1e-104)	5	5	4	5	5	5	5	5	5	5	5	6	14	11	11	5	5	5	5	11	7	6	6	1	7	7	6	14	7	7	3	5	11	7	5	5
MCL74	Similar to CPS1_PENJA Carboxypeptidase S1 (P34946) (0)	9	4	8	9	8	6	4	8	7	5	3	18	14	16	6	6	9	4	5	7	2	3	2	0	3	4	3	7	3	3	3	1	5	4	3	10
MCL77	Similar to RAD5_GIBZE DNA repair protein RAD5 (Q4IJ84) (0)	9	6	8	9	9	10	10	7	11	8	9	6	5	3	6	7	11	10	5	6	3	5	4	0	3	3	3	6	2	3	2	1	4	5	5	4
MCL78	Similar to ST13_SCHPO Putative ATP-dependent RNA helicase ste13 (Q09181) (0)	5	5	3	5	5	5	5	5	5	5	5	6	7	6	11	5	5	5	5	10	5	5	6	3	5	5	8	11	4	6	4	6	10	6	5	6
MCL83	Similar to EPD1_CANMA EPD1 PROTEIN PRECURSOR (ESSENTIAL FOR PSEUDOHYPHAL DEVELOPMENT 1) (P56092) (1e-149)	7	5	8	7	6	6	5	4	3	5	5	1	10	15	2	6	7	5	1	12	6	5	3	0	6	6	4	10	5	5	5	5	11	5	4	4
MCL85	Similar to ARP3_NEUCR Actin-like protein 3 (P78712) (0)	6	6	6	7	6	5	6	6	5	7	5	6	9	9	11	6	6	5	5	9	4	5	3	1	4	4	4	7	3	4	3	3	8	4	6	7
MCL90	Similar to TBB_EPITY TUBULIN BETA CHAIN (P17938) (0)	5	7	4	6	5	5	4	4	5	4	4	5	30	11	11	4	5	6	4	5	3	3	3	3	3	3	3	7	4	4	3	3	9	5	4	4
MCL97	Similar to SERA_YEAST D-3-phosphoglycerate dehydrogenase 1 (3-PGDH 1) (P40054) (1e-167)	8	9	9	9	6	8	4	8	8	6	4	4	12	10	5	7	11	5	5	10	2	2	3	0	2	2	2	6	3	3	1	1	7	4	5	3
MCL101	Similar to ADH1_NEUCR Alcohol dehydrogenase I (Q9P6C8) (0)	5	9	13	12	9	5	3	4	11	4	2	8	5	7	2	3	12	5	4	10	2	4	4	0	3	4	3	8	3	4	2	4	8	4	1	5
MCL102	Similar to DHSO_YEAST Sorbitol dehydrogenase 1 (L-iditol 2-dehydrogenase 1) (P35497) (6e-93)	9	12	15	15	12	5	5	5	8	5	4	6	3	2	4	5	12	4	3	5	1	1	7	0	1	4	3	8	2	5	3	3	7	5	1	1
MCL103	Similar to AR13_NEUCR Amino acid transporter arg-13 (Q01356) (0)	5	5	6	6	6	5	5	5	5	5	5	6	5	6	7	5	5	5	6	10	5	5	5	0	2	5	6	9	5	4	5	4	7	4	1	5
MCL108	Similar to NIA_BEABA Nitrate reductase [NADPH] (NR) (P43100) (0)	7	9	10	10	8	5	7	4	7	6	5	5	5	4	7	4	6	4	4	5	3	3	3	0	3	3	3	7	3	4	2	3	8	4	1	2
MCL111	Similar to MSH6_SCHPO DNA mismatch repair protein msh6 (O74502) (0)	5	3	4	5	5	5	5	5	5	5	5	5	4	3	4	4	5	5	5	10	5	4	3	2	3	5	3	10	5	5	2	2	7	6	3	3
MCL116	Similar to RPA1_YEAST DNA-directed RNA polymerase I 190 kDa polypeptide (A190) (P10964) (0)	4	3	3	4	4	4	4	4	4	4	5	4	6	6	6	4	6	4	4	7	4	5	4	3	4	4	4	10	2	4	2	1	9	4	4	4
MCL120	Similar to RAS2_NEUCR Ras-2 protein (Q01387) (1e-108)	5	5	5	6	5	4	5	5	5	5	5	5	3	4	9	5	5	5	4	6	2	3	3	0	2	3	3	7	3	4	1	3	9	4	2	5
MCL122	Similar to TPSA_ASPNG Alpha,alpha-trehalose-phosphate synthase [UDP-forming] 1 (Trehalose-6-phosphate synthase) (UDP-glucose-glucosephosphate glucosyltransferase) (Q00075) (0)	7	4	6	6	6	3	3	3	3	3	3	3	8	7	9	3	3	4	3	6	4	3	3	1	3	3	3	10	3	4	1	2	8	4	5	3
MCL126	Similar to CEF1_MAGGR Pre-mRNA splicing factor CEF1 (Q52G60) (0)	4	4	3	4	4	4	4	4	4	3	4	4	2	2	6	4	4	4	4	8	4	4	4	3	4	4	4	8	4	4	2	3	8	4	3	4
MCL127	Similar to UBIQ_KLULA Ubiquitin (Q9Y848) (7e-37)	4	4	3	3	4	4	4	3	4	4	5	4	10	5	13	4	4	5	4	4	3	3	4	2	3	4	2	6	2	5	1	1	4	2	6	3
MCL129	Similar to THIA_CANTR Acetyl-CoA acetyltransferase IA (Peroxisomal acetoacetyl-CoA thiolase) (Thiolase IA) (Q12598) (1e-134)	6	7	6	6	7	5	5	5	5	5	6	4	7	4	6	5	6	5	5	6	2	2	4	1	2	2	2	4	2	2	1	1	3	2	1	3
MCL134	Similar to KPR2_YEAST Ribose-phosphate pyrophosphokinase 2 (Phosphoribosyl pyrophosphate synthetase 2) (P38620) (1e-123)	3	3	3	3	3	4	4	3	3	3	4	2	3	2	7	3	4	3	2	8	4	4	4	0	4	4	4	11	5	5	2	4	8	5	3	4
MCL135	Similar to GRR1_YEAST Ubiquitin ligase complex F-box protein GRR1 (P24814) (1e-100)	8	10	9	10	10	2	3	2	9	4	2	3	3	2	4	3	4	4	1	12	2	2	2	0	2	2	2	5	3	2	2	2	2	3	2	2
MCL139	Similar to EF1A_ASPOR Elongation factor 1-alpha (EF-1-alpha) (Q9Y713) (0)	3	3	4	4	3	3	3	3	3	3	3	3	6	5	7	3	3	3	3	9	4	4	4	2	3	3	3	7	5	4	1	1	7	5	5	3
MCL149	Similar to SYJ1_SCHPO Synaptojanin homolog 1 (Inositol-1,4,5-trisphosphate 5-phosphatase 1) (O43001) (0)	3	3	3	2	3	3	3	3	3	3	3	4	3	4	5	4	3	3	4	5	4	3	3	2	3	3	3	9	5	4	3	2	7	5	4	4
MCL150	Similar to FKBP_NEUCR FK506-binding protein (FKBP) (Peptidyl-prolyl cis-trans isomerase) (PPIase) (P20080) (5e-65)	4	4	4	4	2	3	2	4	3	3	4	3	7	6	4	3	3	5	3	6	4	2	3	0	2	3	3	8	4	4	1	3	7	4	3	3
MCL151	Similar to EF2_NEUCR Elongation factor 2 (EF-2) (Colonial temperature-sensitive 3) (Q96X45) (0)	3	4	3	3	3	3	3	3	3	3	3	5	5	4	7	3	4	3	3	6	3	3	3	2	3	3	3	7	4	4	1	1	8	4	4	4
MCL152	Similar to HHP1_SCHPO Casein kinase I homolog hhp1 (P40235) (1e-157)	2	2	3	3	2	1	4	3	2	2	2	5	3	3	18	2	2	4	2	5	4	3	3	2	3	3	3	9	5	4	2	2	6	4	5	2
MCL156	Similar to MEP3_YEAST Ammonium transporter MEP3 (P53390) (1e-139)	3	4	4	4	4	4	2	2	4	3	4	2	6	6	5	3	5	2	2	6	3	6	3	0	2	3	2	6	1	3	2	2	6	4	3	6
MCL157	Similar to WIS4_SCHPO MAP kinase kinase kinase wis4 (MAP kinase kinase kinase wak1) (MAP kinase kinase kinase wik1) (O14299) (0)	3	3	3	4	3	3	3	3	3	4	3	2	5	4	8	3	4	5	3	7	2	4	3	0	3	3	3	7	3	4	1	2	6	4	4	2
MCL163	Similar to N189_SCHPO Nucleoporin nup189 (Nuclear pore protein nup189) (Q9UTK4) (3e-57)	2	3	2	2	3	3	2	1	2	2	3	2	4	4	3	2	3	3	4	9	5	4	4	0	4	4	4	8	5	4	3	4	6	4	2	5
MCL167	Similar to LCF1_SCHPO Long-chain-fatty-acid--CoA ligase 1 (Long-chain acyl-CoA synthetase 1) (Fatty acid activator 1) (O60135) (0)	2	2	2	2	2	3	3	2	3	3	3	2	8	10	9	3	2	2	2	7	3	2	6	2	2	2	2	6	3	4	2	3	7	4	2	1
MCL173	Similar to MPCP_YEAST Mitochondrial phosphate carrier protein (Phosphate transport protein) (PTP) (Mitochondrial import receptor) (P32) (P23641) (3e-99)	5	4	4	8	5	5	6	4	6	7	3	2	2	2	3	5	8	5	2	4	1	2	2	0	1	1	2	4	2	2	2	1	4	2	1	2
MCL176	Similar to RIM2_YEAST Mitochondrial carrier protein RIM2 (P38127) (4e-94)	3	3	3	4	3	3	2	3	3	3	3	3	2	2	4	3	3	3	3	6	3	3	3	0	3	3	3	8	3	4	2	4	6	4	3	3
MCL180	Similar to DUR1_YEAST Urea amidolyase [Includes: Urea carboxylase ; Allophanate hydrolase ] (P32528) (0)	4	5	5	5	5	5	2	3	3	3	2	3	3	5	4	3	5	3	4	4	3	2	2	0	2	2	2	6	2	3	2	2	4	3	1	4
MCL181	Similar to CALM_COLTR Calmodulin (CaM) (P61860) (2e-80)	2	2	2	2	2	4	3	2	2	3	3	4	8	7	7	3	2	2	3	4	3	1	3	1	3	3	3	6	3	3	3	2	5	3	4	3
MCL188	Similar to RFC4_SCHPO Probable activator 1 subunit 4 (Replication factor C subunit 4) (Replication factor C4) (O94449) (1e-137)	4	3	2	3	3	3	3	3	3	3	3	3	3	3	3	3	3	3	3	4	3	3	3	3	3	3	3	6	3	3	3	3	4	3	4	3
MCL191	Similar to ARGD_NEUCR Acetylornithine aminotransferase, mitochondrial precursor (ACOAT) (Q9P3I3) (0)	3	3	4	4	3	3	2	2	6	3	3	2	8	4	4	3	4	4	3	5	2	2	3	0	2	2	3	6	2	2	3	1	4	2	4	2
MCL193	Similar to GBA1_MAGGR Guanine nucleotide-binding protein alpha subunit (O13315) (0)	3	3	4	4	3	3	3	3	3	3	3	13	1	1	11	3	4	3	4	4	2	2	2	0	2	2	2	4	1	2	2	2	4	2	2	2
MCL194	Similar to PYR1_EMENI PyrABCN protein [Includes: Glutamine-dependent carbamoyl-phosphate ; Aspartate carbamoyltransferase ] (O93937) (0)	3	3	3	3	3	4	4	3	3	3	3	3	4	3	4	4	4	3	1	6	3	4	2	0	3	3	3	4	3	3	2	1	5	3	3	3
MCL195	Similar to THIO_NEUCR Thioredoxin (P42115) (6e-68)	5	3	4	6	4	1	4	2	5	2	4	3	3	3	2	2	5	5	2	3	2	3	2	0	2	2	2	6	2	3	2	3	5	3	3	4
MCL197	Similar to H3_TRIRE Histone H3 (P61835) (1e-70)	2	2	2	3	2	2	2	1	2	3	2	2	7	3	7	2	2	2	3	7	4	3	4	2	3	3	3	5	4	3	2	1	6	3	5	2
MCL200	Similar to LEU5_YEAST Mitochondrial carrier protein LEU5 (P38702) (2e-91)	3	3	3	4	3	4	4	3	4	4	4	1	5	3	7	3	4	4	2	6	3	2	3	0	2	3	3	4	2	2	1	2	3	2	2	3
MCL203	Similar to CYSK_EMENI Cysteine synthase (O-acetylserine sulfhydrylase) (O-acetylserine (Thiol)-lyase) (CSase) (P50867) (1e-170)	3	3	4	3	3	3	3	5	3	3	3	3	6	5	4	3	3	4	3	5	2	3	2	0	3	3	3	4	2	2	2	1	3	2	2	3
MCL211	Similar to YM23_YEAST Hypothetical 62.8 kDa protein in RPS16A-TIF34 intergenic region (P40215) (1e-126)	3	3	4	4	3	4	3	3	3	3	3	4	2	2	5	4	3	3	3	4	2	1	1	0	2	3	3	6	3	3	2	2	6	3	2	2
MCL213	Similar to AP2S_GIBZE AP-2 complex subunit sigma (Clathrin assembly protein 2 small chain) (Adaptin small chain) (Q4ICG5) (4e-77)	3	3	3	1	3	3	3	2	3	3	3	3	4	5	2	3	3	3	2	6	3	3	3	0	3	3	2	5	2	3	3	2	6	3	3	2
MCL218	Similar to AATM_MOUSE Aspartate aminotransferase, mitochondrial precursor (Transaminase A) (Glutamate oxaloacetate transaminase-2) (P05202) (1e-148)	4	4	6	6	5	3	2	3	6	3	3	2	1	1	2	2	3	3	2	6	3	3	4	0	2	2	3	4	2	2	2	2	3	2	2	2
MCL221	Similar to RPD3_YEAST Histone deacetylase RPD3 (Transcriptional regulatory protein RPD3) (P32561) (1e-176)	2	2	2	2	2	2	2	2	2	2	2	4	5	3	3	2	2	2	4	9	3	3	3	2	3	3	3	6	3	3	2	3	4	3	2	3
MCL236	Similar to RNT1_NEUCR Regulator of nonsense transcripts 1 homolog (Q9HEH1) (0)	2	2	1	2	2	2	2	3	3	2	3	6	2	1	2	2	4	3	2	6	3	3	3	2	3	2	4	7	3	3	2	1	4	4	2	2
MCL240	Similar to NB35_YEAST NBP35 protein (P52920) (1e-129)	3	3	2	3	3	3	3	3	3	3	3	3	2	2	3	3	3	3	3	7	2	3	3	2	2	2	2	4	2	2	2	2	3	2	2	3
MCL241	Similar to APE2_YEAST Aminopeptidase II (YscII) (P32454) (0)	2	2	2	2	2	2	4	2	2	2	2	2	2	4	2	2	2	2	1	4	3	5	4	3	3	3	3	6	3	3	3	1	6	4	1	3
MCL243	Similar to H2AV_NEUCR Histone H2A variant (Histone H2A.Z) (Q873G4) (2e-57)	2	2	2	2	2	2	2	2	2	2	2	4	3	2	6	2	2	2	2	6	2	2	3	0	3	3	3	6	2	3	3	3	6	3	3	2
MCL244	Similar to CYS3_YEAST Cystathionine gamma-lyase (Gamma-cystathionase) (P31373) (1e-139)	3	3	4	5	4	3	3	3	4	3	3	2	3	3	4	3	3	3	2	4	2	2	2	0	2	2	2	5	1	2	2	1	3	3	2	2
MCL252	Similar to RCA1_YEAST Mitochondrial respiratory chain complexes assembly protein RCA1 (TAT-binding homolog 12) (P40341) (0)	2	2	2	2	2	3	2	2	2	2	2	2	3	3	4	2	2	3	1	6	3	3	3	0	3	4	3	5	3	3	1	2	4	4	2	3
MCL257	Similar to H4_NEUCR Histone H4 (P04914) (2e-40)	2	2	2	2	2	3	2	3	3	3	2	1	6	3	3	3	3	3	1	4	3	2	2	1	2	2	2	3	3	2	2	2	4	2	4	4
MCL266	Similar to ACSA_NEUCR Acetyl-coenzyme A synthetase (Acetate--CoA ligase) (Acyl-activating enzyme) (P16929) (0)	3	2	2	2	3	4	2	3	3	3	2	4	5	5	5	2	2	2	2	4	2	2	2	1	2	2	1	4	2	2	2	2	2	2	1	1
MCL268	Similar to A1M1_HUMAN Adaptor-related protein complex 1, mu 1 subunit (Mu-adaptin 1) (Adaptor protein complex AP-1 mu-1 subunit) (Golgi adaptor HA1/AP1 adaptin mu-1 subunit) (Clathrin assembly protein assembly protein complex 1 medium chain 1) (Clathrin coat assembly protein AP47) (Clathrin coat associated protein AP47) (AP-mu chain family member mu1A) (Q9BXS5) (1e-170)	2	2	2	2	2	3	2	2	2	2	2	4	4	4	4	2	2	2	3	6	2	3	3	0	3	3	2	4	2	2	1	1	3	2	2	3
MCL272	Similar to ENPP1_HUMAN Ectonucleotide pyrophosphatase/phosphodiesterase 1 (E-NPP 1) (Phosphodiesterase I/nucleotide pyrophosphatase 1) (Plasma-cell membrane glycoprotein PC-1) [Includes: Alkaline phosphodiesterase I ; Nucleotide pyrophosphatase (NPPase)] (P22413) (2e-70)	3	3	3	3	3	3	2	2	2	3	3	2	1	1	4	3	3	3	2	4	2	2	2	0	2	2	1	5	2	3	1	1	6	3	2	2
MCL274	Similar to G3P_NEUCR Glyceraldehyde 3-phosphate-dehydrogenase (GAPDH) (Clock-controlled protein 7) (P54118) (0)	3	2	2	3	2	2	1	1	1	1	1	1	8	5	4	1	1	1	1	2	2	3	1	1	1	3	3	8	3	3	2	3	6	4	2	1
MCL276	Similar to MDHM_YEAST Malate dehydrogenase, mitochondrial precursor (P17505) (1e-119)	2	3	3	2	2	2	2	2	2	2	2	2	1	1	3	2	2	2	2	5	3	3	3	0	3	3	3	5	3	3	3	2	5	3	1	2
MCL279	Similar to P2C2_SCHPO Protein phosphatase 2C homolog 2 (PP2C-2) (Q09172) (1e-120)	1	1	1	1	1	1	1	1	1	1	1	1	11	10	6	1	1	1	1	4	3	2	2	0	2	2	2	6	3	3	1	3	6	3	2	1
MCL282	Similar to DNM1_YEAST Dynamin-related protein DNM1 (P54861) (0)	2	3	2	2	3	3	2	2	2	2	2	6	2	4	5	2	2	2	1	3	2	2	2	2	2	2	2	4	2	2	1	2	3	2	3	3
MCL285	Similar to KAD_NEUCR Probable adenylate kinase (ATP-AMP transphosphorylase) (Q9HE76) (1e-122)	2	2	2	2	2	2	2	2	2	2	2	2	7	7	3	2	2	2	2	5	2	2	2	0	2	2	2	4	2	2	1	2	5	2	1	2
MCL287	Similar to EF1G_YEAST Elongation factor 1-gamma 1 (EF-1-gamma 1) (P29547) (7e-88)	3	5	3	3	3	2	2	1	1	2	2	1	2	2	2	1	1	2	1	5	2	1	1	0	2	2	2	7	4	3	1	2	6	4	2	4
MCL288	Similar to YA32_SCHPO Hypothetical protein C18B11.02c in chromosome I (Q09709) (1e-103)	3	2	3	2	2	1	3	2	3	2	1	2	3	3	2	2	2	2	1	4	3	2	2	1	2	2	2	8	3	3	1	2	4	3	2	2
MCL291	Similar to ELF1_SCHPO mRNA export factor elf1 (O14134) (0)	3	2	2	2	2	2	2	2	2	3	2	3	2	2	6	2	2	2	2	3	2	2	2	0	2	2	2	7	2	3	2	2	4	3	2	2
MCL295	Similar to SLP1_SCHPO WD-repeat containing protein slp1 (P78972) (1e-140)	2	2	2	2	2	2	2	2	2	2	2	5	2	2	2	2	2	2	2	4	3	2	3	2	2	2	2	4	2	2	2	2	2	3	5	3
MCL297	Similar to SIR2_SCHPO NAD-dependent histone deacetylase sir2 (Regulatory protein sir2) (Silent information regulator 2) (O94640) (4e-89)	3	2	1	3	2	2	2	2	2	3	2	2	2	2	2	2	2	2	2	6	3	2	2	0	2	2	2	6	3	3	1	3	5	3	2	1
MCL299	Similar to GRX3_YEAST Monothiol glutaredoxin 3 (Q03835) (9e-51)	2	2	2	2	1	1	2	2	3	2	2	2	3	4	2	2	2	2	2	4	3	1	1	1	2	2	2	6	4	3	2	3	5	3	2	2
MCL302	Similar to AROF_YEAST Phospho-2-dehydro-3-deoxyheptonate aldolase, phenylalanine-inhibited (Phospho-2-keto-3-deoxyheptonate aldolase) (DAHP synthetase) (3-deoxy-D-arabino-heptulosonate 7-phosphate synthase) (P14843) (1e-134)	3	2	2	2	3	2	2	2	2	2	2	2	3	3	6	2	2	2	2	4	2	2	3	0	2	2	2	4	2	2	2	2	4	2	2	2
MCL308	Similar to TPR1_SCHPO Tetratricopeptide repeat protein 1 (O42668) (1e-126)	2	2	1	2	1	3	2	2	2	2	2	2	4	4	3	2	3	2	2	3	2	2	2	1	2	2	2	5	3	3	2	3	3	3	2	2
MCL310	Similar to YDVG_SCHPO Putative helicase C6F12.16c (O14232) (0)	2	2	2	2	2	2	2	2	2	3	2	2	4	3	2	2	2	2	2	4	2	3	2	2	2	3	2	4	2	2	2	1	3	2	3	3
MCL311	Similar to SPB1_MAGGR AdoMet-dependent rRNA methyltransferase SPB1 (2'-O-ribose RNA methyltransferase) (S-adenosyl-L-methionine-dependent methyltransferase) (Q52C47) (0)	2	2	2	2	2	2	2	2	2	2	2	2	4	4	4	3	2	3	2	4	2	2	2	2	2	2	2	4	2	2	2	2	2	2	2	2
MCL315	Similar to HS78_CANAL Heat shock protein 78, mitochondrial precursor (Q96UX5) (0)	2	2	2	2	2	2	2	2	1	2	2	3	4	2	3	2	2	3	1	7	2	3	2	1	2	2	2	4	2	2	2	1	4	2	2	2
MCL319	Similar to YAN9_SCHPO Hypothetical protein C3H1.09c in chromosome I (Q10074) (1e-135)	2	2	2	2	2	1	2	1	2	2	2	1	5	6	10	1	2	2	1	3	3	3	2	0	2	2	2	4	2	2	1	1	3	2	1	1
MCL321	Similar to SYSC_SCHPO Seryl-tRNA synthetase, cytoplasmic (Serine--tRNA ligase) (SerRS) (O14018) (1e-165)	2	2	2	2	2	3	2	2	2	2	2	2	2	2	4	2	2	2	2	4	2	2	2	1	2	2	2	6	2	2	1	2	4	3	2	2
MCL325	Similar to KC2B_NEUCR Casein kinase II beta 1 subunit (CK II beta 1) (Q8TG12) (1e-173)	2	2	2	2	2	2	2	2	2	2	2	2	2	2	6	2	2	2	2	4	2	2	2	1	2	2	2	4	2	2	2	2	4	2	2	2
MCL332	Similar to ERG4_YEAST Delta(24(24(1)))-sterol reductase (Sterol delta(24(28))-reductase) (C-24(28) sterol reductase) (P25340) (1e-141)	3	3	2	6	2	3	2	3	3	3	2	2	1	1	3	3	2	1	1	4	2	2	2	0	2	2	2	4	1	2	1	1	4	2	1	2
MCL333	Similar to PHB_YEAST Prohibitin (P40961) (1e-109)	2	2	2	2	2	2	2	2	2	2	2	2	2	2	7	2	2	2	2	6	2	2	2	0	2	2	2	4	1	2	2	2	2	2	2	2
MCL341	Pfam motifs: Conserved hypothetical ATP binding protein (PF03029)	2	2	2	2	2	2	2	2	2	2	2	2	2	3	2	2	2	2	2	4	2	2	2	2	2	2	2	4	2	2	2	2	4	2	2	2
MCL343	Similar to MTHR_SCHPO Methylenetetrahydrofolate reductase 1 (Q10258) (0)	2	2	2	2	2	2	2	2	2	2	2	2	2	2	3	2	3	2	2	4	2	2	2	0	2	2	2	6	1	2	2	2	4	2	2	2
MCL345	Similar to YEU9_YEAST Hypothetical 48.8 kDa protein in SSU81-SCS2 intergenic region (P40074) (4e-77)	2	2	4	2	1	2	1	2	4	2	1	1	2	4	2	2	3	1	1	4	3	2	2	2	2	2	2	5	1	3	2	1	4	3	1	1
MCL346	Similar to RUVB2_NEUCR RuvB-like helicase 2 (Q873C7) (0)	2	2	2	3	2	2	2	2	2	2	2	2	2	2	4	2	2	2	2	4	2	2	2	2	2	2	2	3	1	2	2	1	4	2	2	2
MCL347	Similar to YAD6_YEAST Hypothetical 40.7 kDa protein in PYK1-SNC1 intergenic region (P39729) (1e-148)	2	2	2	2	2	2	2	2	2	2	2	2	3	2	2	2	2	2	2	4	2	2	2	2	2	2	2	4	1	2	2	2	4	2	2	2
MCL352	Similar to SIK1_YEAST SIK1 protein (Nucleolar protein NOP56) (Q12460) (1e-159)	2	2	2	2	2	3	2	2	2	2	2	2	3	2	4	2	2	2	2	3	2	2	2	2	2	2	2	4	2	2	1	2	2	2	2	2
MCL357	Similar to SYKC_YEAST Lysyl-tRNA synthetase, cytoplasmic (Lysine--tRNA ligase) (LysRS) (P15180) (0)	2	2	2	2	2	2	2	2	2	2	2	1	2	2	2	2	2	2	1	4	2	2	2	1	2	2	2	6	2	2	1	2	4	3	2	2
MCL370	Similar to YK50_YEAST Hypothetical 39.4 kDa protein in MET1-SIS2 intergenic region (P36151) (3e-60)	3	3	3	4	3	3	3	3	3	3	3	1	2	2	1	3	3	3	1	4	1	2	2	0	1	2	2	2	1	1	1	1	1	1	1	2
MCL371	Similar to SYNC_YEAST Asparaginyl-tRNA synthetase, cytoplasmic (Asparagine--tRNA ligase) (AsnRS) (P38707) (1e-149)	2	2	2	2	2	2	2	2	2	3	2	2	2	2	2	2	2	2	2	4	2	2	2	1	2	2	2	4	2	2	1	1	3	2	2	2
MCL372	Similar to ZRC1_YEAST Zinc/cadmium resistance protein (P20107) (1e-50)	3	2	2	3	3	2	2	2	2	2	2	3	3	4	4	2	2	2	1	3	1	2	1	0	1	1	1	4	2	2	1	2	4	2	1	1
MCL373	Similar to CCHL_NEUCR Cytochrome c heme lyase (CCHL) (Holocytochrome-C synthase) (P14187) (0)	2	2	2	2	2	2	2	2	2	2	2	3	2	2	2	2	2	2	2	4	2	2	2	0	2	2	2	4	2	2	2	1	3	2	2	2
MCL378	Similar to YIP3_YEAST Hypothetical 45.1 kDa protein in IMP2-DNA43 intergenic region (P40454) (3e-63)	2	2	2	2	2	3	2	2	2	2	2	2	1	1	2	2	2	2	2	4	2	2	2	1	2	2	2	4	2	2	2	2	2	2	2	2
MCL388	Similar to IMD3_YEAST Probable inosine-5'-monophosphate dehydrogenase IMD3 (IMP dehydrogenase) (IMPDH) (IMPD) (P50095) (0)	1	2	1	1	1	1	1	1	1	1	1	1	2	2	2	1	1	1	1	4	1	2	1	0	1	1	1	4	1	5	1	4	11	10	1	1
MCL390	Similar to BCA1_YEAST Branched-chain-amino-acid aminotransferase, mitochondrial precursor (BCAT) (TWT1 protein) (ECA39 protein) (P38891) (1e-131)	2	3	2	3	2	3	2	1	2	2	2	2	2	1	4	2	2	2	2	4	2	1	1	0	1	1	2	4	1	2	2	1	4	2	1	2
MCL391	Similar to ITR1_SCHPO Myo-inositol transporter 1 (Q10286) (1e-102)	1	3	3	6	1	1	1	1	2	2	1	1	3	2	3	1	1	1	2	2	2	1	1	0	1	2	2	6	3	3	1	3	3	3	2	1
MCL393	Similar to ATP7_NEUCR ATP synthase D chain, mitochondrial (Q7SI16) (2e-73)	2	2	2	2	1	2	2	2	1	2	1	1	1	1	4	2	2	2	2	4	2	2	2	0	2	2	2	4	2	2	2	2	4	2	2	2
MCL400	Similar to GPX3_YEAST Peroxiredoxin HYR1 (Hydrogen peroxide resistance protein 1) (Oxidant receptor peroxidase 1) (Glutathione peroxidase 3) (Phospholipid hydroperoxide glutathione peroxidase 3) (PHGPx3) (P40581) (3e-54)	1	1	1	1	1	1	1	1	1	1	1	1	5	4	3	1	1	1	1	8	3	1	2	1	1	2	1	6	2	3	1	2	5	3	1	1
MCL416	Similar to ANM1_SCHPO Probable protein arginine N-methyltransferase (Q9URX7) (1e-122)	2	2	2	2	2	2	2	2	2	2	2	2	5	4	4	2	2	2	3	2	1	1	1	0	1	1	1	2	2	1	1	1	2	1	3	2
MCL420	Similar to IPYR_NEUCR Inorganic pyrophosphatase (Pyrophosphate phospho-hydrolase) (PPase) (Q6MVH7) (1e-161)	2	2	1	2	1	1	1	1	2	1	2	1	3	2	4	1	1	2	1	4	2	2	2	1	2	2	2	4	2	2	2	2	3	2	2	2
MCL427	Similar to RAE1_SCHPO Poly(A)+ RNA export protein (P41838) (1e-117)	2	2	2	2	2	2	3	2	2	2	2	3	2	2	4	2	2	2	2	4	1	2	2	1	1	1	1	2	1	1	1	1	2	1	2	2
MCL428	Similar to 1433_TRIHA 14-3-3 protein homolog (TH1433) (Q99002) (1e-126)	2	2	2	2	2	2	2	2	2	2	2	2	1	1	7	1	2	2	1	2	2	1	1	1	1	1	1	4	2	2	1	1	3	2	2	2
MCL439	Similar to SEC8_NEUCR Probable exocyst complex component sec8 (Q9HE88) (0)	2	2	1	2	2	2	2	2	2	2	2	3	1	2	4	2	2	2	3	4	1	2	2	1	1	1	1	2	1	1	1	1	2	1	3	2
MCL443	Similar to MET7_NEUCR Cystathionine gamma-synthase (O-succinylhomoserine (Thiol)-lyase) (P38675) (0)	1	1	2	3	1	1	4	2	3	2	3	1	1	1	1	1	2	2	1	2	2	1	1	0	1	1	2	6	1	3	1	1	6	3	1	1
MCL446	Similar to ACEA_MAGGR Isocitrate lyase (Isocitrase) (Isocitratase) (ICL) (Q8J232) (0)	2	2	2	2	2	2	2	2	2	2	1	2	1	1	2	2	2	2	2	2	2	1	1	0	2	2	2	4	2	2	1	1	4	2	1	2
MCL447	Similar to VP18_BRARE Vacuolar protein sorting 18 (P59015) (1e-121)	2	2	2	2	2	4	2	1	2	2	2	1	1	1	3	2	2	2	1	10	1	2	2	0	1	1	1	3	1	1	1	1	1	1	1	2
MCL452	Similar to CDC50_YEAST Cell division control protein 50 (P25656) (2e-81)	1	1	1	1	1	1	1	1	1	1	1	1	2	2	3	1	1	1	1	4	3	2	2	1	2	2	2	6	3	3	2	1	3	3	2	1
MCL463	Similar to ADT_NEUCR ADP,ATP carrier protein (ADP/ATP translocase) (Adenine nucleotide translocator) (ANT) (P02723) (1e-170)	1	1	1	1	1	1	1	1	1	1	1	2	2	4	2	1	1	2	1	2	1	1	1	0	2	1	1	7	2	3	1	2	5	3	2	4
MCL465	Similar to GPT1_YEAST Glycerol-3-phosphate O-acyltransferase 1 (G-3-P acyltransferase 1) (Dihydroxyacetone phosphate acyltransferase 1) (DHAP-AT 1) (Glycerol-3-phosphate / dihydroxyacetone phosphate acyltransferase 1) (P32784) (1e-129)	1	1	1	2	1	1	1	2	1	1	1	2	2	2	8	1	1	1	1	4	2	2	2	0	2	2	2	4	2	2	1	2	2	2	1	1
MCL471	Similar to KGUA_YEAST Guanylate kinase (GMP kinase) (P15454) (2e-48)	2	2	2	1	1	2	2	2	4	2	2	2	1	1	2	2	2	3	2	4	1	2	2	1	1	1	1	2	1	1	1	1	2	1	2	2
MCL472	Similar to YBN5_YEAST Hypothetical GTP-binding protein YBR025C (P38219) (1e-145)	1	1	1	1	1	1	1	1	2	1	1	1	2	3	2	1	1	1	1	4	2	2	2	1	2	2	2	4	2	2	2	2	4	2	2	2
MCL477	Similar to RCC1_SCHPO Pim1 protein (Poly(A)+ RNA transport protein 2) (P28745) (5e-82)	1	2	2	1	2	2	2	1	1	2	2	1	7	8	3	2	1	1	1	4	1	1	1	1	1	1	1	2	1	1	1	1	1	1	1	1
MCL485	Similar to IDHP_ASPNG Isocitrate dehydrogenase [NADP], mitochondrial precursor (Oxalosuccinate decarboxylase) (IDH) (NADP+-specific ICDH) (IDP) (P79089) (0)	1	1	1	1	1	1	1	1	1	1	1	1	2	1	2	1	1	1	1	5	3	2	2	0	2	2	2	4	3	3	1	2	5	3	1	1
MCL492	Similar to AMDM_YEAST AMP deaminase (Myoadenylate deaminase) (P15274) (0)	1	1	1	1	1	1	1	1	1	1	1	1	2	2	2	1	2	2	1	2	2	1	1	0	2	1	2	7	3	3	1	2	6	3	1	1
MCL494	Similar to ODP2_NEUCR Dihydrolipoyllysine-residue acetyltransferase component of pyruvate dehydrogenase complex, mitochondrial precursor (E2) (Dihydrolipoamide acetyltransferase component of pyruvate dehydrogenase complex) (PDC-E2) (MRP3) (P20285) (0)	3	2	2	2	2	2	1	2	1	2	2	2	4	4	3	2	2	2	1	2	1	1	1	0	1	1	1	2	1	1	1	1	2	1	1	2
MCL495	None	2	2	2	2	1	2	2	2	1	2	2	2	2	2	4	2	2	2	1	4	1	2	1	1	1	1	1	2	2	1	1	1	1	1	2	1
MCL499	Similar to TOXG_COCCA Alanine racemase TOXG (Q9UW18) (1e-86)	1	2	3	1	2	1	1	3	2	1	1	1	4	2	5	2	1	1	1	4	1	2	2	0	2	2	1	2	1	1	2	1	2	1	1	1
MCL505	Similar to KC2A_NEUCR Casein kinase II, alpha chain (CK II alpha subunit) (Q8TG13) (1e-176)	1	1	1	1	1	1	1	1	2	1	1	2	1	1	4	1	1	2	1	3	2	2	2	1	2	2	2	4	3	2	3	1	2	2	1	2
MCL510	Similar to FMO1_YEAST Thiol-specific monooxygenase (Flavin-dependent monooxygenase) (P38866) (8e-42)	3	2	2	4	2	2	2	1	2	2	2	2	2	2	3	2	2	2	1	2	1	1	1	0	2	2	2	1	1	1	1	1	1	1	1	1
MCL513	Similar to SA50_SCHPO SAM50-like protein SpAC17C9.06 (Q10478) (2e-80)	2	2	1	2	1	2	2	2	2	2	2	2	1	1	4	2	2	2	2	3	1	2	1	1	1	1	1	2	1	1	1	1	1	1	2	3
MCL521	Similar to RLA2_PODAN 60S acidic ribosomal protein P2 (Q9C3Z5) (1e-27)	1	1	1	1	1	1	1	1	1	1	1	1	2	2	4	1	1	1	1	2	1	1	2	0	2	2	2	4	3	2	2	2	4	2	3	1
MCL523	Similar to H2B_NEUCR Histone H2B (P37210) (2e-56)	1	1	1	1	1	1	1	1	1	1	1	3	2	2	4	1	1	1	1	4	2	1	2	0	2	2	2	4	2	2	1	2	4	1	1	1
MCL529	Similar to SODM_NEUCR Superoxide dismutase [Mn], mitochondrial precursor (Q9Y783) (1e-133)	2	2	2	1	2	1	2	1	2	2	2	3	3	1	2	1	2	2	2	2	1	1	3	1	1	1	1	2	1	1	1	1	2	1	1	2
MCL535	Similar to S61A_NEUCR Protein transport protein SEC61 alpha subunit (Q870W0) (0)	1	1	2	1	1	2	1	1	1	1	1	1	1	1	4	1	1	1	1	3	2	2	2	1	2	2	2	3	1	2	1	1	4	2	2	2
MCL536	Similar to RIR2_NEUCR Ribonucleoside-diphosphate reductase small chain (Ribonucleotide reductase small subunit) (Q9C167) (0)	1	1	1	1	1	1	1	1	1	1	1	4	3	2	2	1	1	1	1	4	2	1	1	1	1	1	1	4	2	2	1	2	4	3	1	1
MCL555	Similar to RIR1_NEUCR Ribonucleoside-diphosphate reductase large chain (Ribonucleotide reductase large subunit) (Q9UW15) (0)	1	1	2	1	1	1	1	1	1	1	1	1	1	1	3	1	1	1	1	4	1	2	2	1	2	2	2	4	2	2	1	2	3	2	1	2
MCL557	Similar to HOSM_PENCH Homocitrate synthase, mitochondrial precursor (O94225) (0)	1	1	1	2	1	1	1	1	2	1	1	1	1	1	3	1	1	1	1	4	2	2	2	0	1	2	2	5	2	2	1	2	3	2	1	1
MCL559	Similar to YE54_SCHPO Hypothetical protein C4D7.04c in chromosome I (O14171) (1e-71)	1	1	1	2	1	1	1	1	1	1	1	1	2	2	1	1	1	1	1	4	2	1	2	1	2	2	2	4	2	2	1	2	3	2	1	2
MCL569	Similar to DLDH_SCHPO Dihydrolipoyl dehydrogenase, mitochondrial precursor (DLDH) (Dihydrolipoamide dehydrogenase) (O00087) (1e-169)	1	1	2	1	1	1	2	1	2	1	1	1	4	4	2	1	1	2	1	2	1	1	1	0	1	1	1	5	1	2	1	1	4	2	1	1
MCL571	Similar to Z622_CHICK Zinc finger protein 622 (Zn-finger protein C47) (Q90Y35) (6e-43)	1	1	1	1	1	1	1	1	1	1	1	1	1	1	2	1	1	1	1	4	2	2	2	0	2	2	2	4	2	2	1	2	5	2	1	1
MCL574	Similar to VPH1_NEUCR Vacuolar ATP synthase 98 kDa subunit (Vacuolar ATPase 98 kDa subunit) (Q01290) (0)	1	2	1	1	1	2	1	1	1	1	1	1	1	1	1	1	1	1	1	4	2	2	2	1	2	2	2	4	1	2	1	1	3	3	1	2
MCL583	Similar to RL9B_YEAST 60S ribosomal protein L9-B (L8) (YL11) (RP25) (P51401) (6e-65)	1	1	1	1	1	2	1	1	1	1	1	1	1	1	3	1	1	1	1	2	2	1	1	1	1	2	2	4	2	2	2	2	4	2	2	1
MCL584	Similar to PET8_YEAST Putative mitochondrial carrier protein PET8 (P38921) (3e-64)	3	2	1	3	2	2	2	1	3	2	2	1	1	1	2	2	2	2	2	1	1	1	1	0	1	1	1	2	1	1	1	1	2	1	2	1
MCL588	Similar to UCL3_HUMAN Ubiquitin carboxyl-terminal hydrolase isozyme L3 (UCH-L3) (Ubiquitin thiolesterase L3) (P15374) (1e-41)	2	2	2	2	2	2	2	2	2	2	1	2	2	1	1	2	3	2	1	2	1	1	1	0	1	1	1	2	1	1	1	1	2	2	1	1
MCL592	Similar to UBC6_YEAST Ubiquitin-conjugating enzyme E2-28.4 kDa (Ubiquitin-protein ligase) (Ubiquitin carrier protein) (P33296) (8e-54)	1	2	1	2	1	2	2	2	2	2	2	2	3	2	2	2	2	2	1	1	1	1	2	0	1	1	1	2	1	1	1	1	2	1	1	2
MCL605	Similar to YEC9_YEAST Hypothetical 35.6 kDa protein in SPF1-VMA3 intergenic region (P39988) (3e-36)	1	1	1	1	1	1	1	1	1	1	1	1	1	1	1	1	1	1	1	4	2	2	2	0	2	2	2	4	2	2	2	1	3	2	2	1
MCL606	Similar to SUCA_SCHPO Probable succinyl-CoA ligase [GDP-forming] alpha-chain, mitochondrial precursor (Succinyl-CoA synthetase, alpha chain) (SCS-alpha) (O13750) (1e-122)	2	2	2	2	2	2	2	2	3	2	2	1	1	1	2	2	2	2	2	2	1	1	1	0	1	1	1	2	1	1	1	1	1	1	1	1
MCL613	Similar to REXO4_GIBZE RNA exonuclease 4 (Q4IEV5) (1e-80)	2	2	1	2	2	2	2	2	2	2	2	4	1	1	2	2	2	2	1	2	1	1	1	0	1	1	1	2	1	1	1	1	1	1	1	1
MCL618	Similar to KAPR_MAGGR cAMP-dependent protein kinase regulatory subunit (PKA regulatory subunit) (O14448) (0)	1	1	2	1	1	1	1	1	1	1	1	1	4	8	6	1	1	1	1	3	1	1	1	0	1	1	1	2	1	1	1	1	1	1	1	1
MCL629	Similar to ARE2_CANAL Sterol O-acyltransferase 2 (Sterol-ester synthase) (ASAT) (P84285) (5e-85)	1	1	1	1	1	2	2	1	2	1	2	1	1	1	1	2	2	1	1	2	2	1	1	0	1	1	1	4	2	2	1	2	3	2	2	1
MCL640	Similar to IMA1_SCHPO Importin alpha subunit (Karyopherin alpha subunit) (Serine-rich RNA polymerase I suppressor protein) (O14063) (0)	1	1	1	1	1	1	1	1	1	1	1	1	5	5	6	1	1	1	1	1	1	1	1	1	1	1	1	2	2	1	1	1	2	1	2	1
MCL643	Similar to R21A_SCHPO 60S ribosomal protein L21-A (Q9UUC1) (2e-56)	1	1	1	1	1	1	1	1	1	1	1	1	1	1	4	1	1	1	1	2	1	2	2	1	1	1	1	4	2	2	1	2	4	2	2	1
MCL647	Similar to THDH_ARXAD Threonine dehydratase, mitochondrial precursor (Threonine deaminase) (O42615) (1e-163)	1	1	1	2	1	1	1	1	1	1	1	1	3	4	2	1	1	2	1	2	1	1	1	0	1	1	1	2	1	2	2	2	3	2	2	2
MCL650	Similar to RS3A_CANAL 40S ribosomal protein S3aE (S1) (P40910) (1e-101)	1	1	1	1	1	1	1	1	1	1	1	1	2	1	5	1	1	1	1	2	1	2	2	1	1	1	1	4	2	2	1	1	3	2	2	1
MCL658	Similar to RS8_YEAST 40S ribosomal protein S8 (S14) (YS9) (RP19) (P05754) (1e-79)	1	1	1	1	1	1	1	1	1	1	1	1	1	1	5	1	1	1	1	2	1	1	1	1	1	1	1	4	2	2	1	2	4	2	2	1
MCL660	Similar to PCNA_SCHPO Proliferating cell nuclear antigen (PCNA) (Q03392) (1e-100)	2	2	1	1	2	2	2	2	2	2	2	1	1	1	2	2	2	2	1	2	1	1	1	1	1	1	1	2	1	1	1	1	2	1	1	1
MCL662	Similar to MANA_NEUCR Mannose-6-phosphate isomerase (Phosphomannose isomerase) (PMI) (Phosphohexomutase) (Q870Y1) (0)	2	2	2	3	3	2	2	1	2	1	2	2	1	1	1	2	2	2	1	2	1	1	1	0	1	1	1	1	1	1	1	1	2	1	1	1
MCL664	Similar to ERG3_NEUCR Probable C-5 sterol desaturase (Sterol-C5-desaturase) (Ergosterol delta 5,6 desaturase) (Q7SBB6) (0)	3	2	2	4	2	1	2	2	2	1	2	1	2	1	2	1	1	1	1	2	1	1	1	0	1	1	1	2	1	1	1	1	2	1	1	1
MCL674	Similar to RS4_YARLI 40S ribosomal protein S4 (S7) (O59950) (1e-120)	1	1	1	1	1	1	1	1	1	1	1	1	1	1	3	1	1	1	1	4	1	2	2	1	1	1	1	2	2	2	1	1	4	2	3	1
MCL676	Similar to EXO1_SCHPO Exodeoxyribonuclease I (Exonuclease I) (EXO I) (P53695) (6e-80)	1	1	1	1	1	1	1	1	1	1	1	1	3	6	1	1	1	1	1	2	1	1	1	1	1	1	1	4	2	2	1	1	3	2	1	1
MCL678	Similar to ODO1_YEAST 2-oxoglutarate dehydrogenase E1 component, mitochondrial precursor (Alpha-ketoglutarate dehydrogenase) (P20967) (0)	1	1	2	5	2	2	1	1	1	1	1	2	4	3	4	1	1	1	1	1	1	1	1	0	1	1	1	2	1	1	1	1	1	1	1	1
MCL681	Similar to AMP1_SCHPO Probable methionine aminopeptidase 1 (MetAP 1) (MAP 1) (Peptidase M 1) (O59730) (1e-141)	2	3	2	2	2	1	1	1	1	1	1	2	3	4	3	1	1	1	1	2	1	1	1	0	1	1	1	2	1	1	1	1	1	2	1	1
MCL686	Similar to DUT_NEUCR Deoxyuridine 5'-triphosphate nucleotidohydrolase (dUTPase) (dUTP pyrophosphatase) (Q6MVL2) (4e-70)	1	1	1	1	1	1	1	1	1	1	1	13	1	1	1	1	1	1	1	2	1	1	1	1	1	1	1	2	1	1	1	1	2	1	1	1
MCL692	Similar to PAP_SCHPO Poly(A) polymerase pla1 (PAP) (Polynucleotide adenylyltransferase) (Q10295) (1e-167)	1	1	1	1	1	1	1	1	1	1	1	1	4	5	6	1	1	1	1	2	1	1	1	1	1	1	1	2	1	1	1	1	2	1	1	1
MCL693	Similar to AMP2_HUMAN Methionine aminopeptidase 2 (MetAP 2) (Peptidase M 2) (Initiation factor 2 associated 67 kDa glycoprotein) (p67) (p67eIF2) (P50579) (1e-131)	3	2	2	2	2	1	2	2	2	1	1	1	2	1	1	2	2	2	1	2	1	1	1	1	1	1	1	2	1	1	1	1	1	1	1	1
MCL716	Similar to GSHR_NEUCR Glutathione reductase (GR) (GRase) (Q873E8) (0)	1	1	1	1	1	2	1	1	1	1	1	3	3	3	2	2	1	1	1	2	1	1	1	0	1	1	1	2	1	1	1	1	2	4	1	1
MCL729	Similar to ST23_YEAST A-factor processing enzyme (Q06010) (0)	1	1	2	1	1	2	3	1	1	1	1	2	4	3	2	1	1	1	1	2	1	1	1	1	1	1	1	2	1	1	1	1	1	1	1	2
MCL748	Similar to PGMU_ASPOR Phosphoglucomutase (Glucose phosphomutase) (PGM) (P57749) (0)	1	1	1	1	1	1	1	1	1	1	1	1	2	1	2	1	1	1	1	2	2	1	1	0	1	1	1	4	2	2	1	1	5	2	1	1
MCL752	Similar to PU92_YEAST Bifunctional purine biosynthesis protein ADE17 [Includes: Phosphoribosylaminoimidazolecarboxamide formyltransferase (AICAR transformylase); IMP cyclohydrolase (Inosinicase) (IMP synthetase) (ATIC)] (P38009) (0)	1	1	1	1	1	1	1	1	1	1	1	1	1	2	1	1	1	1	1	2	1	1	1	0	1	1	1	4	2	2	1	2	5	3	1	1
MCL757	Similar to YM43_YEAST Hypothetical 56.2 kDa protein in SIP18-SPT21 intergenic region (Q03218) (7e-52)	1	1	1	1	1	1	1	1	1	1	1	1	1	2	1	1	1	1	1	2	2	1	1	0	1	1	1	5	2	2	1	2	4	2	1	1
MCL760	Similar to RL24_NEUCR 60S ribosomal protein L24 (Q7SDU2) (7e-58)	1	1	1	1	1	1	1	1	1	1	1	1	1	1	4	1	1	1	1	2	1	1	1	0	1	1	1	4	1	2	1	2	4	2	2	1
MCL768	Similar to UDPG_SCHPO Probable UTP--glucose-1-phosphate uridylyltransferase (UDP-glucose pyrophosphorylase) (UDPGP) (UGPase) (P78811) (0)	1	1	1	1	1	1	1	1	1	1	1	3	2	2	2	1	1	1	1	2	1	1	1	1	1	1	1	4	1	2	1	1	2	2	2	1
MCL772	Similar to SYV_NEUCR Valyl-tRNA synthetase, mitochondrial precursor (Valine--tRNA ligase) (ValRS) (P28350) (0)	1	1	1	1	2	3	2	1	1	1	1	1	3	2	2	1	3	1	1	2	1	1	1	1	1	1	1	2	1	1	1	1	1	1	2	1
MCL785	Similar to ODO2_YEAST Dihydrolipoyllysine-residue succinyltransferase component of 2-oxoglutarate dehydrogenase complex, mitochondrial precursor (E2) (Dihydrolipoamide succinyltransferase component of 2-oxoglutarate dehydrogenase complex) (P19262) (1e-121)	1	1	2	3	1	1	2	1	2	1	1	1	3	4	2	1	1	1	1	2	1	1	1	0	1	1	1	2	1	1	1	1	1	1	1	1
MCL789	Similar to ISU1_YARLI Iron sulfur cluster assembly protein 1, mitochondrial precursor (Iron sulfur cluster scaffold protein 1) (Q6CFQ0) (5e-56)	1	1	1	1	1	1	1	1	1	1	1	1	1	1	2	1	1	1	1	2	2	1	1	1	1	1	1	4	2	2	1	2	3	2	1	1
MCL795	Similar to GLO2_YEAST Hydroxyacylglutathione hydrolase, cytoplasmic isozyme (Glyoxalase II) (Glx II) (Q05584) (2e-60)	1	1	1	1	1	1	1	1	1	1	1	1	2	2	1	1	1	1	1	2	1	1	1	1	1	1	1	4	1	2	1	2	3	2	2	1
MCL811	Similar to SC14_SCHPO Sec14 cytosolic factor (Phosphatidylinositol/phosphatidyl-choline transfer protein) (PI/PC TP) (Sporulation-specific protein 20) (Q10137) (4e-93)	1	1	1	1	1	1	1	1	1	1	1	2	1	1	2	1	1	1	2	2	2	1	1	0	1	1	1	3	1	2	1	2	3	2	1	1
MCL812	Similar to TF2D_EMENI Transcription initiation factor TFIID (TATA-box factor) (TATA sequence-binding protein) (TBP) (Q12731) (1e-107)	1	1	1	1	1	1	2	2	1	1	1	1	3	3	2	1	1	1	1	2	1	1	2	1	1	1	1	2	1	1	1	1	2	1	1	1
MCL813	Similar to HEM3_NEUCR Porphobilinogen deaminase (PBG) (Hydroxymethylbilane synthase) (HMBS) (Pre-uroporphyrinogen synthase) (Q6MW51) (0)	2	1	2	3	2	1	1	1	1	1	1	1	1	4	1	1	1	3	1	2	1	1	1	0	1	1	1	2	1	1	1	1	1	1	1	1
MCL817	Similar to YBF5_YEAST Putative deoxyribonuclease YBL055c (P34220) (2e-54)	1	2	3	2	1	1	1	1	2	2	1	1	2	2	1	1	1	1	1	2	1	1	1	1	1	1	1	2	1	1	1	1	2	1	1	1
MCL822	Similar to ATG18_MAGGR Autophagy-related protein 18 (Q524W4) (0)	1	1	1	1	1	1	1	1	1	1	1	1	2	2	2	1	1	1	1	4	1	2	2	0	1	1	1	2	2	1	1	1	2	1	2	1
MCL842	Similar to TOM70_NEUCR Mitochondrial precursor proteins import receptor (72 kDa mitochondrial outer membrane protein) (Mitochondrial import receptor for the ADP/ATP carrier) (Translocase of outer membrane tom-70) (P23231) (0)	1	1	1	1	1	1	1	1	1	1	1	1	1	1	1	1	1	1	1	2	2	1	1	0	1	1	1	4	2	2	1	2	3	2	1	1
MCL850	Similar to G6PD_ASPNG Glucose-6-phosphate 1-dehydrogenase (G6PD) (P48826) (0)	1	1	1	1	1	1	1	1	1	1	1	1	1	2	4	1	1	1	1	2	1	1	1	1	1	1	1	1	3	1	1	1	2	1	3	1
MCL856	Similar to ORM1_YEAST ORM1 PROTEIN (P53224) (3e-57)	1	1	1	1	1	1	1	1	1	1	1	1	1	1	1	1	1	1	1	2	2	1	1	1	1	1	1	4	1	2	1	1	4	2	1	1
MCL858	Similar to AIP2_YEAST Actin interacting protein 2 (P46681) (1e-174)	1	1	1	1	1	1	1	1	1	1	1	1	2	1	2	1	1	1	1	2	1	1	1	0	1	1	1	3	2	2	1	1	4	2	1	1
MCL866	Similar to XKS1_YEAST Xylulose kinase (Xylulokinase) (P42826) (1e-112)	1	1	1	1	1	2	2	1	2	2	1	2	1	1	1	2	2	2	1	3	1	1	1	0	1	1	1	2	1	1	1	1	1	1	1	1
MCL875	Similar to METK_NEUCR S-adenosylmethionine synthetase (Methionine adenosyltransferase) (AdoMet synthetase) (P48466) (0)	1	1	1	2	1	1	1	1	1	1	1	1	1	1	2	1	1	1	1	2	2	1	1	0	1	1	1	2	2	2	1	2	2	2	1	1
MCL889	Similar to MSF1_YEAST MSF1 protein (P35200) (3e-39)	1	1	1	1	1	1	1	1	1	1	1	1	1	1	1	1	1	1	1	2	1	1	1	0	1	1	1	5	1	2	1	2	3	2	1	1
MCL893	Similar to YCO6_SCHPO Putative nucleosome assembly protein C364.06 (O59797) (8e-81)	1	1	1	2	3	1	1	1	1	1	1	1	1	1	4	1	1	1	2	1	1	1	1	0	1	1	1	2	1	1	1	1	2	1	2	1
MCL894	Similar to AK_SCHPO Probable aspartokinase (Aspartate kinase) (O60163) (1e-137)	1	1	1	1	1	1	1	1	1	1	1	1	2	3	4	1	1	1	1	3	1	1	1	0	1	1	1	2	1	1	1	1	2	1	1	1
MCL912	Similar to LKHA_SCHPO Probable leukotriene A-4 hydrolase (LTA-4 hydrolase) (Leukotriene A(4) hydrolase) (O94544) (1e-160)	1	1	1	1	1	1	1	1	1	1	1	1	3	3	3	1	1	1	1	2	1	1	1	0	1	1	1	2	1	1	1	1	2	1	1	1
MCL916	Similar to MOB1_NEUCR Probable maintenance of ploidy protein mob1 (Q9P601) (1e-124)	1	1	1	1	1	1	1	1	1	1	1	2	2	2	1	1	1	1	2	2	1	1	1	0	1	1	2	1	1	1	1	1	2	1	2	2
MCL928	Similar to ST24_YEAST CAAX prenyl protease 1 (Prenyl protein-specific endoprotease 1) (PPSEP 1) (A-factor converting enzyme) (P47154) (1e-113)	1	1	1	1	1	1	1	1	1	1	1	1	1	1	2	1	2	1	1	2	1	4	1	1	1	1	1	2	1	1	1	1	2	1	1	1
MCL929	Similar to YNQF_SCHPO Hypothetical protein C19C2.15c in chromosome II (O14346) (2e-35)	1	1	2	2	1	1	1	1	1	2	1	1	1	1	1	1	1	1	1	4	1	1	2	0	1	1	1	2	1	1	1	1	2	1	1	1
MCL933	Similar to VATA_NEUCR Vacuolar ATP synthase catalytic subunit A (V-ATPase A subunit) (Vacuolar proton pump alpha subunit) (V-ATPase 67 kDa subunit) (P11592) (0)	1	2	1	1	1	2	1	1	1	1	1	1	2	2	2	1	1	1	1	2	1	1	1	1	1	1	1	2	1	1	1	1	2	1	1	1
MCL934	Similar to JD1C_MOUSE Jumonji/ARID domain-containing protein 1C (SmcX protein) (Xe169 protein) (P41230) (1e-140)	1	1	1	1	1	1	1	1	1	1	1	1	3	2	2	1	1	1	1	2	1	1	1	0	1	1	1	2	1	1	1	1	1	1	3	2
MCL935	Similar to UPP_YEAST Uracil phosphoribosyltransferase (UMP pyrophosphorylase) (UPRTase) (P18562) (2e-81)	1	2	2	1	2	1	1	1	1	1	1	1	1	2	2	1	1	1	1	2	1	1	1	0	1	1	1	1	2	1	1	1	2	1	2	1
MCL950	Similar to RS12_ERYGR 40S ribosomal protein S12 (O59936) (4e-64)	1	1	1	1	1	1	1	1	1	1	1	1	1	1	5	1	1	1	1	2	1	1	1	0	1	1	1	2	1	1	1	1	2	1	2	1
MCL951	Similar to AGM1_CANAL Phosphoacetylglucosamine mutase (PAGM) (Acetylglucosamine phosphomutase) (N-acetylglucosamine-phosphate mutase) (Q9P4V2) (1e-149)	1	1	1	1	1	1	1	1	1	1	1	1	2	1	2	1	1	1	1	2	1	1	1	1	1	1	1	2	1	1	1	1	2	1	3	1
MCL953	Similar to PGK_TRIVI Phosphoglycerate kinase (P24590) (0)	1	1	1	1	1	1	1	1	1	1	1	1	3	1	2	1	1	1	1	2	1	1	1	1	1	1	1	2	2	1	1	1	2	1	1	1
MCL954	Similar to RL5_NEUCR 60S ribosomal protein L5 (CPR4) (O59953) (1e-160)	1	1	1	1	1	1	1	1	1	1	1	1	1	1	4	1	1	1	1	2	1	1	1	1	1	1	1	2	1	1	1	1	2	1	2	1
MCL964	Similar to MSRA_SCHPO Probable peptide methionine sulfoxide reductase (Protein-methionine-S-oxide reductase) (Peptide Met(O) reductase) (Q09859) (8e-48)	1	1	1	1	1	1	1	1	1	1	1	1	2	2	2	1	1	1	1	2	1	1	1	0	1	1	1	2	1	1	1	1	2	1	1	3
MCL969	Similar to NMD3_YEAST Nonsense-mediated mRNA decay protein 3 (P38861) (1e-166)	1	1	1	1	1	1	1	1	1	1	1	1	2	2	2	1	1	1	1	2	1	1	1	1	1	1	1	2	1	1	1	1	2	1	1	2
MCL971	Similar to SUMT_YEAST Uroporphyrin-III C-methyltransferase (Urogen III methylase) (SUMT) (Uroporphyrinogen III methylase) (UROM) (P36150) (1e-105)	1	1	1	1	1	1	1	1	1	1	1	1	2	2	2	1	1	1	1	4	1	1	2	0	1	1	1	1	1	1	1	1	2	1	1	1
MCL972	Similar to PNK2_ARATH Probable pantothenate kinase 2 (Pantothenic acid kinase 2) (O80765) (1e-71)	1	1	1	1	1	1	1	1	2	1	1	1	2	2	2	1	1	1	1	4	1	1	1	0	1	1	1	2	1	1	1	1	1	1	1	1
MCL990	Similar to FUMH_RHIOR Fumarate hydratase, mitochondrial precursor (Fumarase) (P55250) (0)	1	1	1	1	1	1	1	1	1	1	1	1	1	1	1	1	1	1	1	6	1	1	2	0	1	1	1	2	1	1	1	1	2	1	1	1
MCL1000	Similar to RS2_YEAST 40S ribosomal protein S2 (S4) (YS5) (RP12) (Omnipotent suppressor protein SUP44) (P25443) (8e-91)	1	1	2	1	1	1	1	1	1	1	1	1	1	1	4	1	1	1	1	2	1	1	1	1	1	1	1	2	1	1	1	1	2	1	1	1
MCL1001	Similar to IFE1_SCHPO Eukaryotic translation initiation factor 4E-1 (eIF4E-1) (eIF-4E-1) (mRNA cap-binding protein 1) (eIF-4F 25 kDa subunit 1) (P78954) (8e-61)	1	1	1	1	1	1	1	1	1	1	1	1	2	2	3	1	1	1	2	1	1	1	1	0	1	1	1	2	1	1	1	1	2	1	2	1
MCL1002	Similar to UMPK_YEAST Uridylate kinase (UK) (Uridine monophosphate kinase) (UMP kinase) (P15700) (6e-66)	1	1	1	1	2	2	1	1	1	1	1	1	1	1	2	2	1	2	1	2	1	1	1	0	1	1	1	2	1	1	1	1	2	1	1	1
MCL1003	Similar to BRF1_HUMAN Peregrin (Bromodomain and PHD finger-containing protein 1) (BR140 protein) (P55201) (6e-81)	1	1	1	1	1	2	1	1	1	1	1	1	1	1	3	1	3	1	1	2	1	1	1	1	1	1	1	2	1	1	1	1	1	1	1	1
MCL1008	Similar to CY1_NEUCR Cytochrome c1, heme protein, mitochondrial precursor (P07142) (1e-179)	1	1	1	1	1	1	1	1	1	1	1	1	1	1	3	1	1	1	1	3	1	1	1	0	1	1	1	3	1	1	1	1	2	1	1	1
MCL1025	Similar to GDI1_YEAST Secretory pathway GDP dissociation inhibitor (P39958) (1e-147)	1	1	1	1	1	1	1	1	1	1	1	1	2	2	3	1	1	1	1	1	1	1	1	1	1	1	1	2	1	1	1	1	2	1	1	1
MCL1029	Similar to YB37_YEAST Hypothetical UPF0016 protein YBR187w (P38301) (2e-39)	1	1	1	1	1	1	1	1	1	1	1	1	1	1	1	1	1	1	1	2	1	1	1	0	1	1	1	4	1	1	1	1	2	2	2	1
MCL1043	Similar to YB36_METJA Hypothetical protein MJ1136 (Q58536) (1e-119)	1	1	1	1	1	1	2	1	1	1	1	1	2	2	2	1	1	1	1	1	1	1	1	1	1	1	1	2	1	1	1	1	2	1	1	1
MCL1045	Similar to LYS4_EMENI Homoaconitase, mitochondrial precursor (Homoaconitate hydratase) (Q92412) (0)	1	1	1	1	1	1	2	1	1	2	1	1	2	2	1	1	1	1	1	2	1	1	1	0	1	1	1	2	1	1	1	1	2	1	1	1
MCL1046	Similar to ATPB_NEUCR ATP synthase beta chain, mitochondrial precursor (P23704) (0)	1	1	1	1	2	1	1	1	1	1	1	1	1	1	4	1	1	1	1	2	1	1	1	0	1	1	1	2	1	1	1	1	2	1	1	1
MCL1047	Similar to IP6K3_MOUSE Inositol hexaphosphate kinase 3 (InsP6 kinase 3) (Inositol hexakisphosphate kinase 3) (Q8BWD2) (1e-30)	1	1	1	1	1	1	1	1	1	1	1	1	1	1	3	1	1	1	1	2	1	1	1	0	1	1	1	3	1	1	1	1	3	1	1	1
MCL1057	Similar to CDC5_YEAST Cell cycle serine/threonine-protein kinase CDC5/MSD2 (P32562) (2e-64)	1	1	1	1	1	1	1	1	1	1	1	1	1	1	1	1	2	1	1	2	1	1	1	1	1	1	1	2	1	1	2	1	2	2	1	1
MCL1068	Similar to RS3_SCHPO 40S ribosomal protein S3 (O60128) (2e-95)	1	1	1	1	1	1	1	1	1	1	1	1	1	1	3	1	1	1	1	2	1	1	1	1	1	1	1	2	1	1	1	1	2	1	1	1
MCL1071	Similar to YHM1_YEAST Putative mitochondrial carrier protein YHM1/SHM1 (P38988) (1e-119)	2	1	1	1	1	1	1	1	1	1	1	1	2	1	2	1	1	1	1	2	1	1	1	0	1	1	1	2	1	1	1	1	2	1	1	1
MCL1077	Similar to YO7T_YEAST Hypothetical pseudouridine synthase YOR243C (Q08647) (5e-84)	1	1	1	1	1	1	1	1	1	1	1	1	2	3	1	1	1	1	1	2	1	1	1	0	1	1	1	2	1	1	1	1	2	1	1	1
MCL1082	Similar to RS20_SCHPO 40S ribosomal protein S20 (O74893) (2e-42)	1	1	1	1	1	1	1	1	1	1	1	1	1	1	4	1	1	1	1	2	1	1	1	0	1	1	1	2	1	1	1	1	2	1	1	1
MCL1085	Similar to SSP1_NEUCR Peptidyl-prolyl cis-trans isomerase ssp-1 (PPIase ssp1) (O60045) (1e-91)	1	1	1	1	1	1	1	1	1	1	1	1	2	2	1	1	1	1	1	2	1	1	1	1	1	1	1	2	1	1	1	1	2	1	1	1
MCL1086	Similar to RR45_SCHPO Putative exosome complex exonuclease RRP45 (Ribosomal RNA processing protein 45) (O74918) (2e-73)	1	1	1	1	1	1	1	1	1	1	1	1	2	2	2	1	1	1	1	2	1	1	1	0	1	1	1	2	1	1	1	1	2	1	1	1
MCL1092	Similar to RPC5_SCHPO DNA-directed RNA polymerases I and III 40 kDa polypeptide (AC40) (O94616) (1e-95)	1	1	1	1	1	1	1	1	1	1	1	1	1	1	2	1	1	1	1	2	1	1	1	1	1	1	1	2	1	1	1	1	3	1	1	1
MCL1095	Similar to HAP2_YEAST Transcriptional activator HAP2 (P06774) (9e-24)	1	1	1	1	1	1	1	1	1	1	1	1	2	1	2	1	1	1	1	2	1	1	1	1	1	1	1	2	1	1	1	1	2	1	1	1
MCL1097	Similar to RPE_YEAST Ribulose-phosphate 3-epimerase (Pentose-5-phosphate 3-epimerase) (PPE) (RPE) (P46969) (2e-67)	1	1	1	1	1	1	1	1	1	1	1	1	2	3	1	1	1	1	1	1	1	1	1	1	1	1	1	2	1	1	1	1	2	1	1	1
MCL1103	Similar to PSDC_HUMAN 26S proteasome non-ATPase regulatory subunit 12 (26S proteasome regulatory subunit p55) (O00232) (1e-113)	1	1	1	1	1	1	1	1	1	1	1	1	1	1	1	1	1	1	1	4	1	1	1	1	1	1	1	2	1	1	1	1	1	1	2	1
MCL1104	Similar to PDAT_SCHPO Phospholipid:diacylglycerol acyltransferase (PDAT) (Pombe LRO1 homolog 1) (O94680) (1e-155)	1	1	1	1	1	1	1	1	1	1	1	1	2	2	2	1	1	1	1	3	1	1	1	0	1	1	1	2	1	1	1	1	1	1	1	1
MCL1108	Similar to ASF1_YEAST Anti-silencing protein 1 (P32447) (9e-64)	1	1	1	1	1	2	1	1	1	1	1	1	1	1	1	1	1	1	1	2	1	1	1	1	1	1	2	2	1	1	1	1	2	1	1	1
MCL1112	Similar to NMT_GIBZE Glycylpeptide N-tetradecanoyltransferase (Peptide N-myristoyltransferase) (Myristoyl-CoA:protein N-myristoyltransferase) (NMT) (Q4I061) (1e-168)	1	1	1	1	1	1	1	1	1	1	1	1	2	2	1	1	1	1	1	2	1	1	1	1	1	1	1	2	1	1	1	1	2	1	1	1
MCL1121	Similar to HEM1_NEUCR 5-aminolevulinate synthase, mitochondrial precursor (5-aminolevulinic acid synthase) (Delta-aminolevulinate synthase) (Delta-ALA synthetase) (Q7RVY5) (0)	1	1	1	1	2	1	1	1	1	1	1	1	2	2	1	1	1	1	1	2	1	1	1	0	1	1	1	3	1	1	1	1	1	1	1	1
MCL1125	Similar to OAC1_YEAST Mitochondrial oxaloacetate transport protein (Mitochondrial carrier protein PMT) (P32332) (2e-79)	1	1	1	1	1	1	1	1	1	1	1	1	3	3	1	1	1	1	2	1	1	1	1	0	1	1	1	2	1	1	1	1	1	1	1	1
MCL1128	Similar to PSB1_YEAST Potential proteasome component C5 (Multicatalytic endopeptidase complex subunit C5) (P23724) (7e-74)	1	2	1	1	1	1	1	1	1	1	1	1	1	1	2	1	1	1	1	2	1	1	1	1	1	1	1	2	1	1	1	1	2	1	1	1
MCL1130	Similar to FAD1_SCHPO Probable FAD synthetase (FMN adenylyltransferase) (FAD pyrophosphorylase) (Flavin adenine dinucleotide synthetase) (O74841) (6e-45)	1	1	1	1	1	1	1	1	1	1	1	4	1	1	2	1	1	1	1	2	1	1	1	0	1	1	1	2	1	1	1	1	1	1	1	1
MCL1131	Similar to SYLC_NEUCR Leucyl-tRNA synthetase, cytoplasmic (Leucine--tRNA ligase) (LeuRS) (P10857) (0)	1	1	1	1	1	1	1	1	1	1	1	1	1	1	1	1	1	1	1	4	1	1	1	1	1	1	1	2	1	1	1	1	2	1	1	1
MCL1139	Similar to PRI2_NEUCR Probable DNA primase large subunit (Q8NIZ4) (0)	1	1	1	1	1	1	1	1	1	1	1	1	1	1	1	1	1	1	1	2	1	1	1	1	1	1	1	3	1	1	1	1	2	1	1	1
MCL1149	Similar to GCSH_THEMA Glycine cleavage system H protein (Q9WY55) (2e-29)	1	1	1	1	1	1	1	1	2	1	1	1	1	1	2	1	1	1	1	2	1	1	1	0	1	1	1	2	1	1	1	1	2	1	1	1
MCL1150	Similar to IWS1_GIBZE Transcription factor IWS1 (Q4IJ11) (1e-108)	1	1	1	1	1	1	1	1	1	1	1	1	1	2	1	1	1	1	1	2	1	1	1	1	1	1	1	2	1	1	1	1	2	1	1	1
MCL1152	Similar to TRPG_NEUCR Anthranilate synthase component II [Includes: Glutamine amidotransferase; Indole-3-glycerol phosphate synthase (IGPS); N-(5'-phosphoribosyl)anthranilate isomerase (PRAI)] (P00908) (0)	1	1	1	1	1	1	1	1	1	1	1	1	2	2	1	1	1	1	1	2	1	1	1	0	1	1	1	2	1	1	1	1	1	1	1	2
MCL1158	Similar to YAT8_SCHPO Hypothetical protein C1D4.08 in chromosome I (Q10153) (4e-53)	1	1	1	2	1	1	1	1	1	1	1	1	1	1	1	1	1	1	1	2	1	1	1	1	1	1	1	2	1	1	1	1	2	1	1	1
MCL1160	Similar to COPG_SCHPO Probable coatomer gamma subunit (Gamma-coat protein) (Gamma-COP) (P87140) (0)	1	1	1	1	1	1	1	1	1	1	1	1	1	1	3	1	1	1	1	2	1	1	1	1	1	1	1	2	1	1	1	1	1	1	1	1
MCL1167	Similar to YJ40_YEAST HYPOTHETICAL 36.2 KD PROTEIN IN HAM1-PEM2 INTERGENIC REGION (P47120) (2e-70)	1	1	1	1	1	2	1	1	1	1	1	1	1	1	1	1	1	1	1	2	1	1	1	1	1	1	1	2	1	1	1	1	2	1	1	1
MCL1168	Similar to RFA1_SCHPO Replication factor-A protein 1 (Single-stranded DNA-binding protein p68 subunit) (Q92372) (1e-169)	1	1	1	1	1	1	1	1	1	1	1	1	1	1	2	1	1	1	1	2	1	1	1	1	1	1	1	2	1	1	1	1	2	1	1	1
MCL1169	Similar to UBPE_SCHPO Probable ubiquitin carboxyl-terminal hydrolase 14 (Ubiquitin thiolesterase 14) (Ubiquitin-specific processing protease 14) (Deubiquitinating enzyme 14) (Q11119) (1e-179)	1	1	1	1	1	1	1	1	1	1	1	2	1	1	1	1	1	1	1	2	1	1	1	1	1	1	1	2	1	1	1	1	2	1	1	1
MCL1175	Similar to NOG1_ASHGO Nucleolar GTP-binding protein 1 (Q74ZK6) (0)	1	1	1	1	1	1	1	1	1	1	1	1	1	1	2	1	1	1	1	1	1	1	1	1	1	1	1	2	1	1	1	1	1	2	2	1
MCL1179	Similar to TSR1_YEAST Ribosome biogenesis protein TSR1 (20S rRNA accumulation protein 1) (Q07381) (1e-145)	1	1	1	1	1	1	1	1	1	1	1	1	1	1	2	1	1	1	1	2	1	1	1	1	1	1	1	2	1	1	1	1	2	1	1	1
MCL1186	Similar to NIP7_YEAST 60S ribosome subunit biogenesis protein NIP7 (Q08962) (3e-68)	1	1	1	1	1	1	1	1	1	1	1	1	1	1	2	1	1	1	1	2	1	1	1	1	1	1	1	2	1	1	1	1	2	1	1	1
MCL1188	Similar to RAD2_SCHPO DNA repair protein rad2 (P39750) (1e-126)	1	1	1	1	1	1	1	1	1	1	1	1	1	1	2	1	1	1	1	2	1	1	1	1	1	1	1	2	1	1	1	1	2	1	1	1
MCL1191	Similar to ARLZ_SCHPO Probable argininosuccinate lyase (Arginosuccinase) (ASAL) (P50514) (1e-168)	1	1	1	1	1	1	1	1	1	1	1	1	1	1	1	1	1	2	1	2	1	1	1	0	1	1	1	2	1	1	1	1	2	1	2	1
MCL1192	Similar to IF32_SCHPO Eukaryotic translation initiation factor 3 39 kDa subunit (eIF3 p39) (Translation initiation factor eIF3, p39 subunit) (Suppressor of uncontrolled mitosis 1) (P79083) (1e-129)	1	1	1	1	1	1	1	1	1	1	1	1	1	1	2	1	1	1	1	2	1	1	1	1	1	1	1	2	1	1	1	1	2	1	1	1
MCL1196	Similar to DAP1_YEAST Damage response protein 1 (Q12091) (2e-29)	1	1	1	1	1	2	1	1	1	1	1	1	2	1	1	1	1	1	1	2	1	1	1	0	1	1	1	2	1	1	1	1	2	1	1	1
MCL1202	Similar to NFS1_YEAST Cysteine desulfurase, mitochondrial precursor (tRNA splicing protein SPL1) (P25374) (1e-180)	1	1	1	1	1	1	1	1	1	1	1	1	2	2	2	1	1	1	1	1	1	1	1	1	1	1	1	2	1	1	1	1	1	1	1	1
MCL1204	Similar to YKI9_SCHPO Protein C630.09c in chromosome I (Q9UUH3) (8e-44)	1	1	3	1	1	2	1	1	1	1	1	1	1	1	1	1	1	1	1	1	1	1	1	0	1	1	1	2	1	1	1	1	2	1	1	1
MCL1205	Similar to NI96_YEAST Nucleoporin NIC96 (Nuclear pore protein NIC96) (96 kDa nucleoporin-interacting component) (P34077) (1e-96)	1	1	1	1	1	1	1	1	1	1	1	1	1	1	2	1	1	1	1	2	2	1	1	0	1	1	1	2	1	1	1	1	1	1	2	1
MCL1206	Similar to SCY1_YEAST SCY1 protein (P53009) (1e-70)	1	1	1	1	1	1	1	1	1	1	1	1	1	1	1	1	1	1	1	4	1	1	1	0	1	1	1	3	1	1	1	1	1	1	1	1
MCL1210	Similar to NARG1_HUMAN NMDA receptor regulated protein 1 (N-terminal acetyltransferase) (Tubedown-1 protein) (Tbdn100) (Gastric cancer antigen Ga19) (Q9BXJ9) (1e-141)	1	1	1	1	1	1	1	1	1	1	1	1	1	1	1	1	1	1	1	2	1	1	1	0	1	1	1	2	1	1	1	1	3	1	2	1
MCL1211	Similar to SYH_YEAST Histidyl-tRNA synthetase, mitochondrial precursor (Histidine--tRNA ligase) (HisRS) (P07263) (1e-147)	1	1	1	1	1	1	2	1	1	1	1	1	1	1	2	1	1	1	1	2	1	1	1	1	1	1	1	2	1	1	1	1	1	1	1	1
MCL1213	Similar to ITPA_MOUSE Inosine triphosphate pyrophosphatase (ITPase) (Inosine triphosphatase) (Q9D892) (2e-52)	1	2	1	1	2	1	1	1	1	1	1	1	1	1	1	1	1	1	1	2	1	1	1	0	1	1	1	2	1	1	1	1	2	1	1	1
MCL1214	Similar to CWFE_SCHPO Cell cycle control protein cwf14 (O74772) (1e-50)	1	1	1	1	1	1	1	1	1	1	1	1	1	1	2	1	1	1	1	2	1	1	1	1	1	1	1	2	1	1	1	1	2	1	1	1
MCL1219	Similar to UCRI_NEUCR Ubiquinol-cytochrome c reductase iron-sulfur subunit, mitochondrial precursor (Rieske iron-sulfur protein) (RISP) (P07056) (1e-122)	1	1	1	1	1	1	1	1	1	1	1	1	1	1	3	1	1	1	1	2	1	1	1	0	1	1	1	2	1	1	1	1	2	1	1	1
MCL1220	Similar to GDIR_YEAST Rho GDP-dissociation inhibitor (Rho GDI) (Q12434) (5e-40)	1	1	1	1	2	1	1	1	1	1	1	1	1	1	1	1	1	1	1	2	1	1	1	0	1	1	1	2	1	1	1	1	2	1	1	2
MCL1222	Similar to SYF1_MAGGR Pre-mRNA splicing factor SYF1 (Q52DF3) (0)	1	1	1	1	1	1	1	1	1	1	1	1	1	1	1	1	1	1	1	2	1	1	1	0	1	1	1	2	1	1	1	1	4	1	1	1
MCL1227	Similar to IF1A_MOUSE Eukaryotic translation initiation factor 1A (eIF-1A) (eIF-4C) (Q60872) (4e-46)	1	1	1	1	1	2	1	1	1	1	1	1	1	1	1	1	1	1	1	2	1	1	1	1	1	1	1	2	1	1	1	1	2	1	1	1
MCL1230	Similar to ABCI_SCHPO ABC1 protein homolog, mitochondrial precursor (Q92338) (1e-140)	1	1	1	1	1	2	1	1	1	1	1	1	1	1	1	1	1	1	1	2	1	1	1	0	1	1	1	3	1	1	1	1	2	1	1	1
MCL1237	Similar to RIB3_SCHPO 3,4-dihydroxy-2-butanone 4-phosphate synthase (DHBP synthase) (O60181) (2e-56)	1	1	1	1	1	1	1	1	1	1	1	1	2	2	1	1	1	1	1	2	1	1	1	0	1	1	1	2	1	1	1	1	2	1	1	1
MCL1238	Similar to DSK2_YEAST Ubiquitin-like protein DSK2 (P48510) (6e-56)	1	1	1	1	1	1	1	1	1	1	1	1	2	1	2	1	1	1	1	2	1	1	1	0	1	1	1	2	1	1	1	1	2	1	1	1
MCL1241	Similar to YGB0_YEAST Hypothetical 20.2 kDa protein in PRS2-LEU1 intergenic region (P25338) (1e-23)	1	1	1	1	1	1	1	1	1	1	1	1	1	2	1	1	2	1	1	2	1	1	1	0	1	1	1	2	1	1	1	1	2	1	1	1
MCL1246	Similar to IF39_SCHPO Probable eukaryotic translation initiation factor 3 90 kDa subunit (eIF3 p90) (Q10425) (1e-180)	1	1	1	1	1	1	1	1	1	1	1	1	1	1	1	1	1	1	1	2	1	2	1	0	1	1	1	2	1	1	1	1	2	1	1	1
MCL1249	Similar to ATPG_KLULA ATP synthase gamma chain, mitochondrial precursor (P49377) (6e-70)	1	1	1	1	1	1	1	1	1	1	1	1	1	1	2	1	1	1	1	3	1	1	1	0	1	1	1	2	1	1	1	1	1	1	1	1
MCL1252	Similar to SYFB_CANAL Phenylalanyl-tRNA synthetase beta chain (Phenylalanine--tRNA ligase beta chain) (PheRS) (O13432) (0)	1	1	1	1	1	1	1	1	1	1	1	1	1	1	1	1	1	1	1	2	1	2	1	1	1	1	1	2	1	1	1	1	1	1	1	1
MCL1254	Similar to RPN8_NEUCR 26S proteasome regulatory subunit rpn-8 (Q8WZY4) (1e-166)	1	1	1	1	1	1	1	1	1	1	1	1	1	1	2	1	1	1	1	2	1	1	1	1	1	1	1	2	1	1	1	1	1	1	1	1
MCL1256	Similar to HEM2_CANGA Delta-aminolevulinic acid dehydratase (Porphobilinogen synthase) (ALADH) (O42768) (1e-130)	1	1	1	1	2	1	1	1	1	1	1	1	1	1	1	1	1	1	1	2	1	1	1	0	1	1	1	2	1	1	1	1	2	1	1	1
MCL1258	Similar to E2BB_FUGRU TRANSLATION INITIATION FACTOR EIF-2B BETA SUBUNIT (EIF-2B GDP-GTP EXCHANGE FACTOR) (S20I15) (Q90511) (8e-43)	1	1	1	1	1	1	1	1	1	1	1	1	1	1	2	1	1	1	1	2	1	1	1	0	1	2	1	2	1	1	1	1	1	1	1	1
MCL1259	Similar to SAHH_YEAST Adenosylhomocysteinase (S-adenosyl-L-homocysteine hydrolase) (AdoHcyase) (P39954) (0)	1	1	1	1	1	1	1	1	1	1	1	1	1	1	2	1	1	1	1	2	1	1	1	0	1	1	1	2	1	1	1	1	2	1	1	1
MCL1261	Similar to GCH2_PICGU GTP cyclohydrolase II (P50139) (1e-93)	1	1	1	1	1	1	1	1	1	1	1	1	1	1	1	1	1	2	1	2	1	1	1	0	1	1	1	2	1	1	1	1	2	1	1	1
MCL1262	Similar to HIS8_SCHPO Histidinol-phosphate aminotransferase (Imidazole acetol-phosphate transaminase) (P36605) (1e-114)	1	1	1	1	2	1	1	1	1	1	1	1	1	1	1	1	2	1	1	2	1	1	1	0	1	1	1	2	1	1	1	1	1	1	1	1
MCL1267	Similar to PEX7_YEAST Peroxisomal targeting signal 2 receptor (PTS2 receptor) (Peroxisome import protein PAS7) (Peroxin-7) (P39108) (8e-76)	1	1	1	1	1	1	1	1	1	1	1	1	1	1	1	1	1	1	1	2	1	1	1	0	1	1	1	3	1	1	1	1	2	1	1	1
MCL1268	Similar to PURA_SCHPO Adenylosuccinate synthetase (IMP--aspartate ligase) (AdSS) (AMPSase) (Q02787) (1e-147)	1	1	1	1	1	1	1	1	1	1	1	1	2	1	1	1	1	1	1	2	1	1	1	0	1	1	1	2	1	1	1	1	2	1	1	1
MCL1271	Similar to PSD1_YEAST Phosphatidylserine decarboxylase proenzyme 1, mitochondrial precursor (P39006) (2e-92)	1	1	1	1	1	1	1	1	1	1	1	1	1	2	1	1	1	1	1	2	1	1	1	0	1	1	1	2	1	1	1	1	1	1	2	1
MCL1275	Similar to YNC2_YEAST Hypothetical 56.2 kDa protein in UME3-HDA1 intergenic region (P53972) (8e-59)	1	1	1	1	1	1	1	1	1	1	1	1	1	1	1	1	1	1	1	2	1	1	1	1	1	1	1	2	1	1	1	1	2	1	1	1
MCL1277	Similar to SYQ_SCHPO Probable glutaminyl-tRNA synthetase (Glutamine--tRNA ligase) (GlnRS) (Q9Y7Y8) (0)	1	1	1	1	1	1	1	1	1	1	1	1	1	1	1	1	1	1	1	1	1	1	1	1	1	1	1	3	1	1	1	1	2	1	1	1
MCL1283	Similar to CV4L_HUMAN TBC1 domain family protein C6orf197 (Q9NU19) (2e-93)	1	1	1	1	1	1	1	1	1	1	1	1	2	1	1	1	1	1	1	2	1	1	1	1	1	1	1	2	1	1	1	1	1	1	1	1
MCL1284	Similar to ATG7_MAGGR Autophagy-related protein 7 (Autophagy-related E1-like-activating enzyme ATG7) (Q52CS0) (0)	1	1	1	1	1	2	1	1	1	1	1	1	1	1	1	1	1	1	1	2	1	1	1	0	1	1	1	2	1	1	1	1	2	1	1	1
MCL1285	Similar to PROA_SCHPO Probable gamma-glutamyl phosphate reductase (GPR) (Glutamate-5-semialdehyde dehydrogenase) (Glutamyl-gamma-semialdehyde dehydrogenase) (GSA dehydrogenase) (Q9UT44) (1e-133)	1	1	1	1	1	1	1	1	1	1	1	1	1	1	1	1	1	2	1	2	1	1	1	0	1	1	1	3	1	1	1	1	1	1	1	1
MCL1289	Similar to COPP_HUMAN Coatomer beta' subunit (Beta'-coat protein) (Beta'-COP) (p102) (P35606) (0)	1	1	1	1	1	1	1	1	1	1	1	1	1	1	1	1	1	1	1	2	1	1	1	1	1	1	1	2	1	1	1	1	1	1	2	1
MCL1290	Similar to YCF9_YEAST Hypothetical 37.2 kDa protein in CHA1-PRD1 intergenic region (P25586) (1e-115)	1	1	1	1	1	1	1	1	1	1	1	1	1	1	1	1	1	1	1	2	1	1	1	1	1	1	1	2	1	1	1	1	2	1	1	1
MCL1292	Similar to HAT1_YEAST Histone acetyltransferase type B catalytic subunit (Q12341) (8e-41)	1	1	1	1	1	1	1	1	1	1	1	1	1	1	1	1	1	1	1	2	1	1	1	0	1	1	1	2	1	1	1	1	2	1	2	1
MCL1293	Similar to ATPO_NEUCR ATP synthase oligomycin sensitivity conferral protein, mitochondrial precursor (OSCP) (ATP synthase chain 5) (Q9P602) (1e-111)	1	1	1	1	1	1	1	1	1	1	1	1	1	1	2	1	1	1	1	2	1	1	1	0	1	1	1	2	1	1	1	1	2	1	1	1
MCL1300	Similar to ALG8_SCHPO Probable dolichyl pyrophosphate Glc1Man9GlcNAc2 alpha-1,3-glucosyltransferase (Dolichyl-P-Glc:Glc1Man9GlcNAc2-PP-dolichyl glucosyltransferase) (Q10479) (1e-148)	1	1	1	1	1	1	1	1	1	1	1	1	2	1	1	1	1	1	1	2	1	1	1	0	1	1	1	3	1	1	1	1	1	1	1	1
MCL1301	Similar to RTS2_YEAST Zinc finger protein RTS2 (P40962) (4e-31)	1	1	1	1	1	1	1	1	1	1	1	1	1	1	2	1	1	1	1	2	1	1	1	0	1	1	1	2	1	1	1	1	2	1	1	1
MCL1302	Similar to YC47_SCHPO Hypothetical WD-repeat protein C1672.07 in chromosome III (O14053) (1e-168)	1	1	1	1	1	1	1	1	1	1	1	1	1	1	1	1	1	1	1	2	1	1	1	0	1	1	1	2	1	1	1	1	3	1	1	1
MCL1308	Similar to TFS2_SCHPO Transcription elongation factor S-II (TFIIS) (P49373) (6e-56)	1	1	1	1	1	1	1	1	1	1	1	1	1	1	1	1	1	1	1	2	1	1	1	1	1	1	1	2	1	1	1	1	2	1	1	1
MCL1309	Similar to PRI1_SCHPO DNA primase small subunit (O14215) (1e-137)	1	1	1	1	1	1	1	1	1	1	1	1	1	1	1	1	1	1	1	2	1	1	1	1	1	1	1	2	1	1	1	1	2	1	1	1
MCL1310	Similar to ARS1_HUMAN Arsenical pump-driving ATPase (Arsenite-translocating ATPase) (Arsenical resistance ATPase) (Arsenite-transporting ATPase) (ARSA) (ASNA-I) (O43681) (2e-89)	1	1	1	1	1	1	2	1	1	1	1	1	1	1	2	1	1	1	1	2	1	1	1	0	1	1	1	2	1	1	1	1	1	1	1	1
MCL1312	Similar to TF3B_SCHPO Transcription factor IIIB 60 kDa subunit (TFIIIB) (B-related factor) (BRF) (TFIIB-related factor) (Q9P6R0) (1e-58)	1	1	1	1	1	1	1	1	1	1	1	1	1	1	1	1	1	1	1	2	1	1	1	1	1	1	1	2	1	1	1	1	2	1	1	1
MCL1316	Similar to YOI1_SCHPO Hypothetical J-domain protein C1778.01c in chromosome II (Q9Y7I8) (1e-103)	1	1	1	1	1	1	1	1	1	1	1	1	1	1	1	1	1	1	1	2	1	1	1	1	1	1	1	2	1	1	1	1	2	1	1	1
MCL1319	Similar to SYMM_NEUCR Probable methionyl-tRNA synthetase, mitochondrial (Methionine--tRNA ligase) (MetRS) (Q9C2H9) (0)	1	1	1	1	1	1	1	1	1	1	1	1	2	2	1	1	1	1	1	2	1	1	1	0	1	1	1	2	1	1	1	1	1	1	1	1
MCL1334	Similar to IF6_YEAST Eukaryotic translation initiation factor 6 (eIF-6) (Q12522) (1e-107)	1	1	1	1	1	1	1	1	1	1	1	1	1	1	1	1	1	1	1	2	1	1	1	1	1	1	1	2	1	1	1	1	2	1	1	1
MCL1336	None	1	1	1	1	1	1	1	1	1	1	1	1	1	1	1	1	1	1	1	2	1	1	1	0	1	1	1	3	1	1	1	1	2	1	1	1
MCL1340	Similar to GTR1_YEAST GTP-binding protein GTR1 (Q00582) (2e-62)	1	1	1	1	1	1	1	1	1	1	1	1	1	1	2	1	1	1	1	2	1	1	1	0	1	1	1	2	1	1	1	1	2	1	1	1
MCL1344	Similar to TFB4_SCHPO RNA polymerase II transcription factor B subunit 4 (RNA polymerase II transcription factor B p34 subunit) (RNA polymerase II transcription factor B 34 kDa subunit) (O74366) (5e-60)	1	1	1	1	1	1	1	1	1	1	1	1	1	1	1	1	1	2	1	2	1	1	1	0	1	1	1	2	1	1	1	1	2	1	1	1
MCL1347	Similar to SWD2_YEAST WD repeat protein SWD2 (P36104) (4e-48)	1	1	1	1	1	1	1	1	1	1	1	1	1	1	1	1	1	1	1	2	1	1	1	0	1	1	1	2	1	1	1	1	2	1	2	1
MCL1350	Similar to E2BD_SCHPO Probable translation initiation factor eIF-2B delta subunit (eIF-2B GDP-GTP exchange factor) (Q09924) (4e-87)	1	1	1	1	1	1	1	1	1	1	1	1	1	1	1	1	1	1	1	2	1	1	1	0	1	1	1	3	1	1	1	1	1	2	1	1
MCL1361	Similar to RPN7_SCHPO Probable 26S proteasome regulatory subunit rpn7 (Q10335) (2e-73)	1	1	1	1	1	1	1	1	1	1	1	1	1	1	2	1	1	1	1	1	1	1	1	1	1	1	1	2	1	1	1	1	2	1	1	1
MCL1363	Similar to PSB5_YEAST Proteasome component PRE2 precursor (Macropain subunit PRE2) (Proteinase YSCE subunit PRE2) (Multicatalytic endopeptidase complex subunit PRE2) (P30656) (1e-107)	1	1	1	1	1	1	1	1	1	1	1	1	1	1	2	1	1	1	1	2	1	1	1	1	1	1	1	2	1	1	1	1	1	1	1	1
MCL1365	Similar to L7L1_MOUSE Putative RNA-binding protein Luc7-like 1 (Q9CYI4) (1e-38)	1	1	1	1	1	1	1	1	1	1	1	1	1	1	2	1	1	1	1	2	1	1	1	0	1	1	1	2	1	1	1	1	2	1	1	1
MCL1366	Similar to SPG1_SCHPO Septum-promoting GTP-binding protein 1 (GTPase spg1) (Sid3 protein) (P87027) (2e-91)	1	1	1	1	1	1	1	1	1	1	1	1	1	1	1	1	1	1	1	2	1	1	1	0	1	1	1	2	2	1	1	1	2	1	1	1
MCL1367	Similar to ZPR1_YEAST Zinc-finger protein ZPR1 (P53303) (1e-120)	1	1	1	1	1	1	1	1	1	1	1	1	1	1	1	1	1	1	1	2	1	1	1	0	1	1	1	3	1	1	1	1	2	1	1	1
MCL1370	Similar to TRPE_YEAST Anthranilate synthase component I (P00899) (1e-159)	1	1	1	1	1	2	1	1	1	1	1	1	1	1	1	1	1	1	1	2	1	1	1	0	1	1	1	2	1	1	1	1	2	1	1	1
MCL1373	Similar to ALG1_YARLI Chitobiosyldiphosphodolichol beta-mannosyltransferase (GDP-mannose-dolichol diphosphochitobiose mannosyltransferase) (GDP-Man:GlcNAc2-PP-dolichol mannosyltransferase) (Beta-1,4-mannosyltransferase) (Asparagine-linked glycosylation protein 1) (Q6C3K2) (5e-78)	1	1	1	1	1	1	1	1	1	1	1	1	1	1	1	1	1	1	1	2	1	1	2	0	1	1	1	2	1	1	1	1	2	1	1	1
MCL1381	Similar to ERO1_NEUCR Endoplasmic oxidoreductin 1 precursor (Q7SEY9) (0)	1	1	1	1	1	1	1	1	1	1	1	1	1	1	2	1	1	1	1	2	1	1	1	0	1	1	1	2	1	1	1	1	1	1	2	1
MCL1382	Similar to YDKA_SCHPO Hypothetical protein C20G8.10c in chromosome I (P87117) (7e-56)	1	1	1	1	1	1	1	1	1	1	1	1	2	2	1	1	1	1	1	2	1	1	1	0	1	1	1	2	1	1	1	1	1	1	1	1
MCL1384	Similar to NOC4_YEAST Nucleolar complex protein 4 (U3 small nucleolar RNA-associated protein 19) (U3 snoRNA-associated protein 19) (Q06512) (2e-82)	1	1	1	1	1	1	1	1	1	1	1	1	1	1	1	1	1	1	1	2	1	1	1	0	1	1	1	2	1	1	1	1	3	1	1	1
MCL1390	Similar to PWP1_YEAST Periodic tryptophan protein 1 (P21304) (4e-94)	1	1	1	1	1	1	1	1	1	1	1	1	1	1	1	1	1	1	1	2	1	1	1	0	1	1	1	2	1	1	1	1	2	1	1	1
MCL1396	Similar to YAA5_SCHPO Hypothetical protein C22G7.05 in chromosome I (Q09799) (9e-26)	1	1	1	1	1	1	1	1	1	1	1	1	1	1	1	1	1	1	1	2	1	1	1	0	1	1	1	2	1	1	1	1	2	1	1	1
MCL1401	Similar to YE35_SCHPO Hypothetical UPF0061 protein C20G4.05c in chromosome I (O13890) (1e-121)	1	1	1	1	1	1	1	1	1	1	1	1	1	1	1	1	1	1	1	2	1	1	1	0	1	1	1	2	1	1	1	1	2	1	1	1
MCL1406	Similar to POP3_SCHPO WD-repeat protein pop3 (WD-repeat protein wat1) (O74184) (1e-124)	1	1	1	1	1	1	1	1	1	1	1	1	1	1	1	1	1	1	1	2	1	1	1	0	1	1	1	2	1	1	1	1	2	1	1	1
MCL1408	Similar to SGT2_YEAST Small glutamine-rich tetratricopeptide repeat-containing protein 2 (Viral protein U-binding protein) (SGT/UBP) (Q12118) (1e-38)	1	1	1	1	1	1	1	1	1	1	1	1	1	1	1	1	1	1	1	2	1	1	1	1	1	1	1	1	2	1	1	1	1	1	1	1
MCL1411	Similar to VATC_YEAST Vacuolar ATP synthase subunit C (V-ATPase C subunit) (Vacuolar proton pump C subunit) (V-ATPase 42 kDa subunit) (P31412) (1e-66)	1	1	1	1	1	1	1	1	1	1	1	1	1	1	2	1	1	1	1	2	1	1	1	0	1	1	1	2	1	1	1	1	1	1	1	1
MCL1418	Similar to DPH5_NEUCR Diphthine synthase (Diphthamide biosynthesis methyltransferase) (Q7S949) (1e-128)	1	1	1	1	1	1	1	1	1	1	1	1	1	1	1	1	1	1	1	2	1	1	1	1	1	1	1	2	1	1	1	1	1	1	1	1
MCL1433	Similar to PSB7_SCHPO Probable proteasome subunit beta type 7 precursor (Q09841) (2e-94)	1	1	1	1	1	1	1	1	1	1	1	1	1	1	1	1	1	1	1	1	1	1	1	1	1	1	1	2	1	1	1	1	2	1	1	1
MCL1434	None	1	1	1	1	1	1	1	1	1	1	1	1	1	1	1	1	1	1	1	2	1	1	1	0	1	1	1	2	1	1	1	1	2	1	1	1
MCL1438	Similar to UNG_SCHPO Uracil-DNA glycosylase (UDG) (O74834) (2e-87)	1	1	1	1	1	1	1	1	1	1	1	1	1	1	1	1	1	1	1	1	1	1	1	1	1	1	1	2	1	1	1	1	2	1	1	1
MCL1443	Similar to YAGE_SCHPO Hypothetical WD-repeat protein C12G12.14c in chromosome I (Q9UTN4) (1e-125)	1	1	1	1	1	1	1	1	1	1	1	1	1	1	1	1	1	1	1	2	1	1	1	1	1	1	1	2	1	1	1	1	1	1	1	1
MCL1450	Similar to RM23_YEAST 60S ribosomal protein L23, mitochondrial precursor (YmL23) (Q12487) (7e-42)	1	1	1	1	1	1	1	1	1	1	1	1	1	1	2	1	1	1	1	2	1	1	1	0	1	1	1	2	1	1	1	1	1	1	1	1
MCL1454	Similar to COX11_YEAST Cytochrome c oxidase assembly protein COX11, mitochondrial precursor (P19516) (2e-57)	1	1	1	1	1	1	1	1	1	1	1	1	1	1	1	1	1	1	1	2	1	1	1	0	1	1	1	2	1	1	1	1	2	1	1	1
MCL1458	Similar to GRPE_NEUCR GrpE protein homolog, mitochondrial precursor (Q9P5U4) (1e-118)	1	1	1	1	1	1	1	1	1	1	1	1	1	1	1	1	1	1	1	2	1	1	1	0	1	1	1	2	1	1	1	1	2	1	1	1
MCL1473	Similar to COQ4_SCHPO Ubiquinone biosynthesis protein COQ4 homolog (O94453) (8e-66)	1	1	1	1	1	1	1	1	1	1	1	1	1	1	1	1	1	1	1	2	1	1	1	0	1	1	1	2	1	1	1	1	2	1	1	1
MCL1477	Similar to SED5_SCHPO Integral membrane protein sed5 (O13644) (6e-63)	1	1	1	1	1	1	1	1	1	1	1	1	1	1	1	1	1	1	1	2	1	1	1	0	1	1	1	2	1	1	1	1	1	1	2	1
MCL1484	Similar to RN14_YEAST mRNA 3'-end processing protein RNA14 (P25298) (7e-63)	1	1	1	1	1	1	1	1	1	1	1	1	1	1	1	1	1	1	1	2	1	1	1	0	1	1	1	2	1	1	1	1	2	1	1	1
MCL1491	Similar to YL53_YEAST Hypothetical ABC1 family protein YLR253W (Q06567) (1e-117)	1	1	1	1	1	1	1	1	1	1	1	1	1	1	2	1	1	1	1	2	1	1	1	0	1	1	1	2	1	1	1	1	1	1	1	1
MCL1494	Similar to ILV6_YEAST Acetolactate synthase small subunit, mitochondrial precursor (AHAS) (Acetohydroxy-acid synthase small subunit) (ALS) (P25605) (9e-96)	1	1	1	1	1	1	1	1	1	1	1	1	1	1	2	1	1	1	1	2	1	1	1	0	1	1	1	2	1	1	1	1	1	1	1	1
MCL1497	Similar to YKU5_SCHPO WD-repeat protein C2E1P5.05 in chromosome I (Q9P7C0) (6e-90)	1	1	1	1	1	1	1	1	1	1	1	1	1	1	2	1	1	1	1	2	1	1	1	0	1	1	1	2	1	1	1	1	1	1	1	1
MCL1501	Similar to COX10_NEUCR Protoheme IX farnesyltransferase, mitochondrial precursor (Heme O synthase) (Q7S5E7) (1e-155)	1	1	1	1	1	1	1	1	1	1	1	1	1	1	2	1	1	1	1	2	1	1	1	0	1	1	1	2	1	1	1	1	1	1	1	1
MCL1505	Similar to MO4L1_RAT Mortality factor 4-like protein 1 (MORF-related gene 15 protein) (Transcription factor-like protein MRG15) (Q6AYU1) (6e-44)	1	1	1	1	1	1	1	1	1	2	2	1	1	1	1	1	1	1	1	1	1	1	1	0	1	1	1	2	1	1	1	1	1	1	1	1
MCL1506	Similar to VP26_SCHPO Vacuolar protein sorting/targeting protein VPS26 homolog (Q10243) (1e-115)	1	1	1	1	1	1	1	1	1	1	1	1	1	1	1	1	1	1	1	2	1	1	1	0	1	1	1	2	1	1	1	1	2	1	1	1
MCL1509	Similar to NOP2_YEAST Nucleolar protein NOP2 (P40991) (1e-150)	1	1	1	1	1	1	1	1	1	1	1	1	1	1	1	1	1	1	1	2	1	1	1	1	1	1	1	2	1	1	1	1	1	1	1	1
MCL1517	Similar to KHSE_YEAST Homoserine kinase (HK) (P17423) (1e-125)	2	1	1	1	1	1	1	1	1	1	1	1	1	1	1	1	1	1	1	2	1	1	1	0	1	1	1	2	1	1	1	1	1	1	1	1
MCL1522	Similar to ALG5_YEAST Dolichyl-phosphate beta-glucosyltransferase (DolP-glucosyltransferase) (P40350) (3e-63)	1	1	1	1	1	1	1	1	1	1	1	1	1	1	1	1	1	1	1	2	1	1	1	0	1	1	1	2	1	1	1	1	2	1	1	1
MCL1531	Similar to RANG_SCHPO Ran-specific GTPase-activating protein 1 (Ran binding protein 1) (RANBP1) (Spi1-binding protein) (Q09717) (1e-55)	1	1	1	1	1	1	1	1	1	1	1	1	1	1	1	1	1	1	1	1	1	1	1	0	1	1	1	3	1	1	1	1	2	1	1	1
MCL1532	Similar to PUS4_SCHPO Probable pseudouridylate synthase 4 (Pseudouridine synthase 4) (tRNA pseudouridine 55 synthase) (Psi55 synthase) (O59721) (2e-51)	1	1	1	1	1	1	1	1	1	1	1	1	1	1	1	1	2	1	1	2	1	1	1	0	1	1	1	2	1	1	1	1	1	1	1	1
MCL1533	Similar to P2C1_SCHPO Protein phosphatase 2C homolog 1 (PP2C-1) (P40371) (5e-76)	1	1	1	1	1	1	1	1	1	1	1	1	1	1	1	1	1	1	1	2	1	1	1	0	1	1	1	2	1	1	1	1	1	1	1	2
MCL1535	Similar to MRT4_NEUCR mRNA turnover protein 4 homolog (Q7S302) (1e-136)	1	1	1	1	1	1	1	1	1	1	1	1	2	1	1	1	1	1	1	2	1	1	1	0	1	1	1	2	1	1	1	1	1	1	1	1
MCL1555	Similar to GP16_YEAST GPI transamidase component GPI16 precursor (P38875) (1e-105)	1	1	1	1	1	1	1	1	1	1	1	1	1	1	1	2	1	1	1	2	1	1	1	0	1	1	1	2	1	1	1	1	1	1	1	1
MCL1557	Similar to YEQ8_YEAST Hypothetical 58.0 kDa peptidase in PTP3-ILV1 intergenic region (P40051) (1e-112)	1	1	1	1	1	1	1	1	1	1	1	1	1	1	2	1	1	1	1	2	1	1	1	0	1	1	1	2	1	1	1	1	1	1	1	1
MCL1558	Similar to DBR1_SCHPO Lariat debranching enzyme (O13765) (6e-87)	1	1	1	1	1	1	1	1	1	1	1	1	1	1	1	1	1	1	1	2	1	1	1	0	1	1	1	2	1	1	1	1	2	1	1	1
MCL1605	Similar to ERB1_YEAST Eukaryotic ribosome biogenesis protein 1 (Q04660) (0)	1	1	1	1	1	1	1	1	1	1	1	1	1	1	1	1	1	1	1	2	1	1	1	0	1	1	1	2	1	1	1	1	1	1	1	1
MCL1636	Similar to YCTB_SCHPO Hypothetical protein C794.11c in chromosome III (P78813) (4e-72)	1	1	1	1	1	1	1	1	1	1	1	1	1	1	1	1	1	1	1	2	1	1	1	0	1	1	1	2	1	1	1	1	1	1	1	1
MCL1637	Similar to RR41_YEAST Exosome complex exonuclease RRP41 (Ribosomal RNA processing protein 41) (SKI6 protein) (P46948) (4e-38)	1	1	1	1	1	1	1	1	1	1	1	1	1	1	1	1	1	1	1	2	1	1	1	0	1	1	1	2	1	1	1	1	1	1	1	1
MCL1646	Similar to YD61_YEAST Hypothetical 47.2 kDa protein in STN1-AFR1 intergenic region (P38961) (8e-44)	1	1	1	1	1	1	1	1	1	1	1	1	1	1	1	1	1	1	1	2	1	1	1	1	1	1	1	1	1	1	1	1	1	1	1	1
MCL1652	Similar to PSD4_ARATH 26S proteasome non-ATPase regulatory subunit 4 (26S proteasome regulatory subunit S5A) (Multiubiquitin chain binding protein) (P55034) (3e-55)	1	1	1	1	1	1	1	1	1	1	1	1	1	1	1	1	1	1	1	2	1	1	1	0	1	1	1	2	1	1	1	1	1	1	1	1
MCL1663	Similar to PUR7_YEAST Phosphoribosylamidoimidazole-succinocarboxamide synthase (SAICAR synthetase) (P27616) (2e-93)	1	1	1	1	1	1	1	1	1	1	1	1	1	1	1	1	1	1	1	1	1	1	1	0	1	1	1	2	1	1	1	1	2	1	1	1
MCL1664	Similar to YII3_YEAST Hypothetical protein YIL083c (P40506) (7e-71)	1	1	1	1	1	1	1	1	1	1	1	1	1	1	1	1	1	1	1	1	1	1	1	0	1	1	1	2	1	1	1	1	2	1	1	1
MCL1666	Similar to YOS9_SCHPO Protein C21C3.09c in chromosome II (Q9P7L4) (5e-58)	1	1	1	1	1	1	1	1	1	1	1	1	1	1	1	1	1	1	1	1	1	1	1	0	1	1	1	2	1	1	1	1	2	1	1	1
MCL1687	Similar to MK67I_XENTR MKI67 FHA domain interacting nucleolar phosphoprotein-like (Q6GL69) (9e-27)	1	1	1	1	1	1	1	1	1	1	1	1	1	1	1	1	1	1	1	1	1	1	1	0	1	1	1	2	1	1	1	1	2	1	1	1
MCL1692	Similar to SYDM_YEAST Aspartyl-tRNA synthetase, mitochondrial (Aspartate--tRNA ligase) (AspRS) (P15179) (7e-87)	1	1	1	1	1	1	1	1	1	1	1	1	1	1	1	1	1	1	1	2	1	1	1	0	1	1	1	2	1	1	1	1	1	1	1	1
MCL1698	Pfam motifs: Putative RNA methylase family UPF0020 (PF01170)	1	1	1	1	1	1	1	1	1	1	1	1	1	1	1	1	1	1	1	2	1	1	1	0	1	1	1	2	1	1	1	1	1	1	1	1
MCL1712	Similar to ATG3_MAGGR Autophagy-related protein 3 (Autophagy-related E2-like conjugation enzyme ATG3) (Q51LD2) (1e-179)	1	1	1	1	1	1	1	1	1	1	1	1	1	1	1	1	1	1	1	2	1	1	1	0	1	1	1	2	1	1	1	1	1	1	1	1
MCL1728	Similar to AR41_SCHPO Probable ARP2/3 complex 41 kDa subunit (P41-ARC) (P78774) (1e-110)	1	1	1	1	1	1	1	1	1	1	1	1	1	1	1	1	1	1	1	2	1	1	1	0	1	1	1	2	1	1	1	1	1	1	1	1
MCL1789	Similar to HIS5_EMENI Imidazole glycerol phosphate synthase hisHF (IGP synthase) (ImGP synthase) (IGPS) [Includes: Glutamine amidotransferase ; Cyclase ] (Q9P4P9) (0)	1	1	1	1	1	1	1	1	1	1	1	1	1	1	1	1	1	1	1	1	1	1	1	0	1	1	1	2	1	1	1	1	1	1	1	1
MCL1795	Similar to GPT_SCHPO UDP-N-acetylglucosamine--dolichyl-phosphate N-acetylglucosaminephosphotransferase (GPT) (G1PT) (N-acetylglucosamine-1-phosphate transferase) (GlcNAc-1-P transferase) (P42881) (1e-117)	1	1	1	1	1	1	1	1	1	1	1	1	1	1	1	1	1	1	1	2	1	1	1	0	1	1	1	1	1	1	1	1	1	1	1	1
MCL1852	Similar to ADK_SCHPO Adenosine kinase (P78825) (4e-86)	1	1	1	1	1	1	1	1	1	1	1	1	1	1	1	1	1	1	1	2	1	1	1	0	1	1	1	1	1	1	1	1	1	1	1	1
