# Supplementary material for: Comparative Genome Analysis of Filamentous Fungi Reveals Gene Family Expansions Associated with Fungal Pathogenesis
Source: PLoS One. 2008 Jun 4;3(6):e2300. doi: 10.1371/journal.pone.0002300 (PMC2409186; doi:10.1371/journal.pone.0002300)
Supplement: Table S5 — (0.03 MB XLS) [file pone.0002300.s005.xls]

## Sheet: S5
	Table S5: A list of known pathogencity factors from phytopathogens represented in e-Fungi
Fungal species	Gene	Product	Genome Locus
Botrytis cinerea	BCPGA1	Endopolygalacturonase	BC1G_11143.1
Botrytis cinerea	BMP1	MAP kinase	BC1G_13966.1
Botrytis cinerea	BcatrB	ABC transporter	BC1G_04420.1
Botrytis cinerea	BCG1	G alpha protein subunit	BC1G_01681.1
Botrytis cinerea	BAC	Adenylate cyclase	BC1G_02865.1
Botrytis cinerea	BCP1	Cyclophillin	BC1G_01740.1
Botrytis cinerea	BCPME1	Pectin Methylesterase	BC1G_06840.1
Botrytis cinerea	BcPLS1	Tetraspanin	BC1G_09439.1
Botrytis cinerea	BcSOD1	Cu-Zn-superoxide dismutase	BC1G_00558.1
Botrytis cinerea	BcBOT1	Cytochrome P450 monooxygenase	BC1G_16062.1
Botrytis cinerea	BTP1	G-protein coupled receptor	BC1G_13298.1
Botrytis cinerea	BcPG2	Endopolygalacturonase	BC1G_13367.1
Botrytis cinerea	bcchsIII	chitin synthase class III	BC1G_04441.1
Botrytis cinerea	PIC5	FKBP-type peptidyl-prolyl cis-trans isomerase	BC1G_03430.1
Giberella zeae	TRI5	Trichodiene synthase	FG03537.1
Giberella zeae	MGV1	MAP kinase	FG10313.1
Giberella zeae	GzCPS1	acyl CoA ligase	FG06631.1
Giberella zeae	MAP1	MAP kinase	FG06385.1
Giberella zeae	GzmetE	Homoserine O-acetyltransferase	FG05658.1
Giberella zeae	FGL1	Secreted Lipase	FG05906.1
Giberella zeae	TRI6	transcription factor, trichothecene biosynthesis pathway	FG03536.1
Giberella zeae	MSY1	Methionine synthase	FG10825.1
Giberella zeae	CBL1	Cystathionine beta-lyase	FG01932.1
Giberella zeae	ZIF1	b-ZIP transcription factor	FG01555.1
Giberella zeae	NOS1	Ubiquinone oxidoreductase	FG00376.1
Giberella zeae	TBL1	Transducin beta-subunit	FG00332.1
Giberella zeae	TRI14	trichothecene biosynthesis gene	FG03543.1
Magnaporthe grisea	ACE1	polyketide synthase/non-ribosomal peptide synthetase	MGG_12447.5
Magnaporthe grisea	Acr1	developmental regulator	MGG_09847.5
Magnaporthe grisea	RSY	scytalone dehydratase	MGG_05059.5
Magnaporthe grisea	CON7	transcriptional regulator	MGG_05287.5
Magnaporthe grisea	cpkA	cAMP-dependent protein kinase catalytic subunit	MGG_06368.5
Magnaporthe grisea	CYP1	cyclophilin	MGG_10447.5
Magnaporthe grisea	EMP1	extracellular matrix protein	MGG_00527.5
Magnaporthe grisea	MAS1	highly expressed in appressoria	MGG_04202.5
Magnaporthe grisea	MAS3	highly expressed in appressoria	MGG_12337.5
Magnaporthe grisea	MVP1	vacuolar ATPase, woronin body protein	MGG_02696.5
Magnaporthe grisea	ICL1	isocitrate lyase	MGG_04895.5
Magnaporthe grisea	mac1	adenylate cyclase	MGG_09898.5
Magnaporthe grisea	MAGB	G alpha protein subunit	MGG_00365.5
Magnaporthe grisea	MMT1	metallothionein	MGG_09730.5
Magnaporthe grisea	MPG1	class I hydrophobin	MGG_10315.5
Magnaporthe grisea	MPS1	MAP kinase	MGG_04943.5
Magnaporthe grisea	Mst12	transcription factor	MGG_12958.5
Magnaporthe grisea	ORP1	essential for penetration of host leaves	MGG_06873.5
Magnaporthe grisea	PDE1	P-type ATPase, aminophospholipid translocase	MGG_00111.5
Magnaporthe grisea	PMK1	MAP kinase	MGG_09565.5
Magnaporthe grisea	PTH11	G-protein coupled receptor	MGG_05871.5
Magnaporthe grisea	PTH2	carnitine acetyl transferase	MGG_01721.5
Magnaporthe grisea	PTH3	Imidazoleglycerol-phosphate dehydratase	MGG_07528.5
Magnaporthe grisea	PTH8	UDP-glucose:sterol glucosyltransferase	MGG_03459.5
Magnaporthe grisea	PTH9	neutral trehalase	MGG_09471.5
Magnaporthe grisea	Pwl2	host species-specificity protein	MGG_04301.5, MGG_13863.5
Magnaporthe grisea	SUM1	cAMP-dependent protein kinase regulatory subunit	MGG_07335.5
Magnaporthe grisea	TPS1	trehalose-6-phosphate synthase subunit 1	MGG_03860.5
Magnaporthe grisea	ABC1	ABC transporter	MGG_13624.5
Magnaporthe grisea	MGB1	heterotrimeric G-protein beta subunit	MGG_05201.5
Magnaporthe grisea	MST7	MAP kinase kinase	MGG_00800.5
Magnaporthe grisea	MST11	MAP kinase kinase kinase	MGG_12855.5
Magnaporthe grisea	MHP1	class II hydrophobin	MGG_01173.5
Magnaporthe grisea	CHM1	PAK kinase	MGG_06320.5
Magnaporthe grisea	PEX6	peroxin, peroxisome biogenesis	MGG_00529.5
Magnaporthe grisea	MFP1	multifunctional beta-oxidation enzyme	MGG_06148.5
Magnaporthe grisea	ATG8	autophagy-related ubiquitin-like modifier	MGG_01062.5
Magnaporthe grisea	APT2	P-type ATPase, aminophospholipid translocase	MGG_02767.5
Magnaporthe grisea	BUF	trihydroxynaphthalene reductase	MGG_02252.5
Magnaporthe grisea	PATH531	pathogenicity protein	MGG_00438.5
Sclerotina sclerotiorum	Pac1	zinc finger transcription factor	SS1G_07355.1
Stagonospora nodorum	ODC	Ornithine decarboxylase	SNU03643.1
Stagonospora nodorum	GNA1	G alpha protein subunit	SNU10086.1
Stagonospora nodorum	MLS1	Malate synthase	SNU07548.1
Stagonospora nodorum	GOX1	Glyoxalase	SNU13161.1
Stagonospora nodorum	leuA	3-isopropylmalate dehydrogenase	SNU02041.1
Stagonospora nodorum	MAK2	MAP kinase	SNU03299.1
Stagonospora nodorum	Als1	delta-aminolevulinic acid synthase	SNU09357.1
Ustilago maydis	UAC1	Adenylate cyclase	UM05232.1
Ustilago maydis	MYP1	plays a role in mycelial growth and virulence	UM05842.1
Ustilago maydis	PRF1	pheromone response factor	UM02713.1
Ustilago maydis	GPA3	G protein alpha subunit	UM04474.1
Ustilago maydis	CHS5	class IV chitin synthase	UM02569.1
Ustilago maydis	ADR1	serine/threonine protein kinase	UM04456.1
Ustilago maydis	KPP2	MAP kinase	UM03305.1
Ustilago maydis	UKC1	protein kinase	UM04956.1
Ustilago maydis	RUM1	gene regulator	UM02582.1
Ustilago maydis	UBC2	MAP kinase pathway-interacting	UM05261.1
Ustilago maydis	RAS2	Guanyl Nucleotide Exchange Factor	UM01643.1
Ustilago maydis	KPP4	MAPKK kinase	UM04258.1
Ustilago maydis	KPP6	MAP kinase	UM02331.1
Ustilago maydis	SQL2	Guanyl Nucleotide Exchange Factor	UM01516.1
Ustilago maydis	CLB2	B-type cyclin	UM02588.1
Ustilago maydis	CRU1	cell cycle regulatory protein	UM03917.1
Ustilago maydis	GLO1	Glyoxaloxidase	UM02411.1
Ustilago maydis	MRB1	mitochondrial glycoprotein	UM06182.1
Ustilago maydis	SMU1	serine/threonine kinase	UM04583.1
Ustilago maydis	CHS6	class V chitin synthase	UM03052.1
Ustilago maydis	CRK1	cdk-related kinase	UM02513.1
Ustilago maydis	FUZ7	serine/threonine/tyrosine kinase	UM01514.1
Ustilago maydis	UBC3	MAP kinase	UM03305.1
Ustilago maydis	KIN2	kinesin motor protein	UM04218.1
Ustilago maydis	UBC1	subunit of cAMP-dependent protein kinase	UM06450.1
Ustilago maydis	UKB1	serine/threonine protein kinase	UM03315.1
Ustilago maydis	CLN1	G1 cyclin	UM04791.1
Ustilago maydis	GAS1	alpha-glucosidase	UM04405.1
Ustilago maydis	CLA4	protein kinase	UM02406.1
